# Supplementary material for: High proportion of circulating CD8 + CD28- senescent T cells is an independent predictor of distant metastasis in nasopharyngeal canrcinoma after radiotherapy
Source: J Transl Med. 2023 Jan 31;21:64. doi: 10.1186/s12967-023-03912-2 (PMC9887944; doi:10.1186/s12967-023-03912-2)
Supplement: Supplementary file 1 — Additional file 1. Raw data of NPC patients. [file 12967_2023_3912_MOESM1_ESM.xlsx]

## Sheet: Sheet1
TIME	GENDER	Age	cd8	CD8+cd28+	cd8+cd28-	CD28- /CD8	CD3	cd4	nk	CD19+	cd4+cd45ro	cd3+HLADR+	N	L	EA	treated 1 week	CD28-/CD8	treated 1month	CD28-/CD8	treated 4month	CD28-/CD8
2015-04-08	1	39	19.1	13.2	5.9	30.8901	43.5	43.5	52.4	3.6	11.9	2.6	4.59	2.01	0	2015-07-08	31.25	2015-08-18	33.1633	2015-11-30	19.1176
2015-04-17	1	54	21.4	12.3	9.1	42.5234	57.5	31.2	15.9	21.4	24.5	0.9	3.17	1.41	0	2015-06-19	22.5434	2015-06-19	22.5434	2015-09-28	29.4737
2015-04-02	1	48	28.5	20.8	7.7	27.0175	53	25.9	37.9	8.5	20.7	1.4	4.43	1.83	0	2015-06-24	24.127	2015-08-03	27.6968	2015-11-09	39.313
2015-03-26	2	34	22.1	12.4	9.7	43.8914	57.3	32.8	29.3	5	21.1	2.8	5.6	0.96	0	2015-06-05	56.6667	2015-08-25	47.7679	2015-11-25	40
2015-01-28	1	52	7.9	5.3	2.6	32.9114	28.5	19.7	51.6	14.3	14.4	0.9	2.63	1.66	0	2015-04-28	20.5607	2015-05-28	31.5789	2015-08-26	41.2844
2015-01-30	1	59	13.1	8.7	4.4	33.5878	47.7	33.7	36.3	9.5	19.6	0.8	4.84	1.21	0.173	2015-04-14	45.6522	2015-06-04	40.9692	2015-08-24	41.8182
2015-03-06	1	46	19.3	13	6.3	32.6425	58.4	34.5	33.7	4.7	26.9	4	7.18	1.87	0	2015-05-21	41.2037	2015-07-02	45.933	2015-09-09	44.9198
2015-05-20	1	50	41.8	28.3	13.5	32.2967	76.7	28.3	19.8	2.7	10.4	8.2	2.15	1.32	0	2015-10-12	36.9281	2015-11-11	45.5172	2016-01-25	48.2828
2015-04-20	2	31	32.4	19.7	12.7	39.1975	69.6	32.2	14.1	12	19.8	2.1	3.23	1.51	0			2015-08-04	50.137	2015-11-02	48.6207
2016-04-08	2	26	29.5	17	12.5	42.3729	72.1	36.4	24.8	2.8	16.8	3.1	5.5	2.61	0			2016-08-31	52.1246	2016-12-13	50.5703
2015-01-05	1	37	33.7	12.1	21.6	64.095	57.4	10	37.8	1.2	9.5	4.4	3.41	0.68	0	2015-03-23	59.3846	2015-05-10	61.2299	2015-08-06	51.505
2015-01-13	1	54	23.4	15.3	8.1	34.6154	61.1	34.9	28.6	8.2	22.8	2.3	6.39	3.09	0	2015-04-09	77.9249	2015-05-26	63.1436	2015-08-13	51.7647
2015-07-13	1	52	17.2	12.1	5.1	29.6512	62.4	41.9	25.9	11	30.1	2.4	7.32	1.86	0	2015-09-18	41.4013	2015-10-27	53.629	2016-01-25	53.7118
2015-05-27	1	50	20.2	12.6	7.6	37.6238	54.5	30.1	25.7	19.5	29.5	1.7	6.48	2.67		2015-10-22	31.3305			2016-01-05	55.477
2015-02-07	1	46	20.6	15.7	4.9	23.7864	58.8	37.5	37.6	5.6	25.2	2.9	6.03	1.15	3.035	2015-06-23	51.7241	2015-08-04	67.3469	2015-10-27	58.5034
2016-05-12	1	36	23.2	17.8	5.4	23.2759	65.9	34	22.4	11.7	15	2.6	4.7	2.42	0	2016-09-20	51.9417	2016-10-24	54.7945	2016-12-19	59.5556
2014-11-06	1	48	18.4	9.9	8.5	46.1957	46.6	30.5	38.8	11.4	17.6	2.8	2.74	2.51	0	2015-01-26	58.2888	2015-03-10	76.6791	2015-06-15	61.3793
2015-06-24	2	20	30.3	17	13.3	43.8944	63.3	35.5	29	6.9	22.9	2.1	4.89	2.51	0	2015-08-27	59.1667	2015-09-29	72.5806	2016-01-11	62.6263
2014-12-24	1	69	14.6	8.1	6.5	44.5205	37.1	21	54.4	5.2	11.8	1.7	3.56	2.18	0	2015-03-18	65.8385	2015-04-20	69.1589	2015-07-20	63.5762
2015-05-08	1	52	38.3	23.1	15.2	39.6867	70.6	31.4	25	3.8	24.1	3.5	5.16	1.37		2015-07-31	68.7898	2015-07-31	68.7898	2015-12-23	64.0127
2015-06-25	2	47	31.5	13.5	18	57.1429	58.3	24.5	35.3	5.6	10.8	5.2	3.13	0.95	0	2015-09-09	77.5148	2015-10-21	71.7201	2016-02-15	65.847
2015-04-08	1	44	19.1	14.4	4.7	24.6073	60	33.5	27.1	12.8	25	2.4	2.09	2.7	0	2015-08-11	40	2015-08-12	40	2015-10-09	65.9091
2015-03-24	1	30	23.2	13.9	9.3	40.0862	71.6	30	15.7	8.1	19.1	0.6	6.24	1.95	4.52	2015-06-04	66.0839	2015-08-29	66.2921	2015-12-12	66.1871
2015-04-16	1	61	36	13.9	22.1	61.3889	65.7	28.2	15.2	16.7	21.5	0.9	4.37	1.29		2015-07-13	63.75	2015-07-13	63.75	2015-12-03	66.1972
2015-05-28	1	59	25.5	11.5	14	54.902	65.1	28.9	29.9	4.9	13.9	3.8	2.81	1.48	0	2015-09-28	69.4631	2020-10-29	81.6372	2016-02-18	66.9565
2014-10-31	1	47	22.7	8.2	14.5	63.8767	86.4	33	6.1	22.7	26.2	28.1	4.63	1.79	3	2015-01-29	70	2015-03-10	65.7015	2015-06-08	67.2414
2015-05-04	2	62	23.6	11.4	12.2	51.6949	54.4	22	37.9	7.3	17.4	1.6	2.08	0.79		2015-07-17	38.8298	2015-08-18	46.063	2015-11-23	67.6471
2015-04-02	2	56	37.6	13.8	23.8	63.2979	84	26.2	9.9	4.4	23.8	5.8	2.49	2.83	2.24	2015-07-03	69.7936			2015-10-26	67.713
2015-03-11	2	42	24.5	14	10.5	42.8571	62.3	29.5	17.7	10.8	20.4	3.3	5.96	1.57	0	2015-05-21	83.046	2015-05-22	83.046	2015-08-17	68.1957
2015-07-10	1	62	23.2	10.5	12.7	54.7414	70.4	45.9	24	5.4	18.3	2.2	5.85	1.41	0			2015-11-12	67.6617	2016-02-15	69.9717
2015-04-30	1	61	29.6	14.4	15.2	51.3514	77.2	39.1	19.2	2.2	30.8	3.2	1.94	0.91	2.88	2015-07-29	83.8174	2015-09-08	71.7277	2015-12-08	71.0448
2015-04-27	1	57	26.2	8.9	17.3	66.0305	62.9	37.4	12.8	23.7	29.6	4.7	6.09	1.62	0	2015-07-14	75.5051	2015-08-17	81.3299	2015-11-12	73.1013
2015-02-04	1	40	35.6	10.6	25	70.2247	84.4	50.8	6.5	8.8	38.1	4.4	6.01	2.84	0	2015-09-23	72.1264	2015-10-23	63.6872	2015-12-11	73.2026
2015-06-02	1	67	24	12.2	11.8	49.1667	60.4	35	33.8	6.1	21.6	2.8	2.47	1.6		2015-08-21	70.6485	2015-10-09	70.9497	2016-01-10	73.3746
2015-05-06	1	26	30.4	11.8	18.6	61.1842	62.9	27.3	26.3	10.5	18.5	3.1	3.26	1.86				2015-08-20	79.9043	2015-11-30	73.5219
2014-11-28	1	59	33.6	9.9	23.7	70.5357	62.5	27	29.6	3.9	22.9	29.6	4.36	2.52	1.13	2015-02-11	85.1632	2015-03-13	83.8415	2015-06-08	74.6177
2015-04-02	1	53	30.8	17.4	13.4	43.5065	69.7	35.9	17.9	9.9	27.6	2.6	3.9	3.34	0	2015-06-17	57.3826	2015-07-17	73.6842	2015-11-02	75.5196
2015-03-24	2	57	28.3	14.9	13.4	47.3498	66.9	36.8	23.7	6	31.6	1.5	2.9	1.73	0	2015-06-15	58.7189	2015-07-30	75.3541	2015-11-11	76.3636
2015-11-23	2	49	30.5	17.8	12.7	41.6393	85.3	48.5	9.1	5.4	30.3	4.9	2.34	1.63	1.961	2016-01-07	66.6667	2016-02-16	77.8252	2016-05-14	76.9231
2015-07-21	1	44	30.7	15.8	14.9	48.5342	80.9	44.9	12.2	6.6	20.2	9.6	1.21	1.74	0	2015-09-25	82.716	2015-11-04	81.5385	2016-01-18	77.2727
2015-05-21	2	62	20.2	7.9	12.3	60.8911	51.7	28.9	37.8	9.7	27.4	4	3.55	2.36		2015-08-05	86.1407	2015-09-07	82.619	2015-11-14	77.5578
2015-05-25	1	49	44.2	10.1	34.1	77.1493	80.4	29.4	12.8	6.2	24.9	3.6	5.63	1	0	2015-08-17	81.4159	2015-10-12	82.1192	2016-01-04	79.1111
2016-02-14	1	33	43	13.2	29.8	69.3023	79.9	37.3	15	4.8	21.5	8.6	0.64	1.02	5.02	2016-07-04	57.9747	2016-08-01	78.5024	2016-10-12	79.5238
2015-01-05	2	48	39.6	25	14.6	36.8687	86.4	42.1	5.2	7.2	25.5	13.7	8.29	1.43	0	2015-03-31	87.5706	2015-05-04	77.5432	2015-08-05	81.3187
2014-12-05	1	43	22.4	13.1	9.3	41.5179	69	40.8	22.6	7.5	26.2	4.7	1.75	2.61	0	2015-02-16	63.1016			2015-06-04	81.3869
2015-03-24	1	48	45.8	20.1	25.7	56.1135	76.7	24.2	16.7	6.6	18.8	3.8	3.26	2.71	0	2015-06-19	60.5911			2015-10-15	81.7481
2015-03-21	1	38	28	14.5	13.5	48.2143	65.7	35.4	17	15.5	21.6	1.5	4.24	3.28	0	2015-06-15	83.1202			2015-09-14	81.7629
2014-12-31	1	41	27.9	14.1	13.8	49.4624	65.7	30	7.2	23.9	24.7	2.1	3.33	2.36	0	2015-03-20	73.1527	2015-04-20	72.9412	2015-07-20	85.3293
2015-01-09	1	45	37	16.3	20.7	55.9459	77.4	38	7.1	16.3	28	5.2	3.57	1.49		2015-03-24	93.7028	2015-05-05	94.1099	2015-08-17	86.0784
2014-09-18	1	45	33.1	10	23.1	69.7885	68.6	33.6	18.2	10.7	25.8	7.5	1.75	1.69	1.52	2014-12-16	80.5556	2015-01-26	81.9231	2015-05-13	87.1486
2015-03-05	1	54	25.2	5.4	19.8	78.5714	65.6	36.4	17.1	8.9	27.9	3	2.85	2.04	0	2015-05-13	88.3117	2015-06-12	81.6265	2015-09-14	87.1711
2016-03-18	1	61	18	4.6	13.4	74.4444	81.8	51.5	16.6	1.9	15.7	18.1	5.28	0.98	0	2016-06-14	94.5848	2016-07-18	81.6092	2016-10-09	87.2659
2015-06-05	1	50	32.2	7.8	24.4	75.7764	85.8	51.5	6.5	7.1	29.2	2.1	6.36	1.55	0	2015-08-24	78.5714	2015-10-20	78.7791	2016-01-11	87.4172
2015-04-23	1	46	51.9	8.7	43.2	83.237	64.5	16.2	29.4	6.2	15.6	2.6	5.4	3.07	0	2015-08-03	63.388	2015-09-18	87.6106	2015-12-01	90.1554
2016-02-20	1	43	57.3	15	42.3	73.822	87.1	29.6	6.4	6.2	22.4	4.5	5.77	1.76	0	2016-05-05	87.6481	2016-06-15	90.8951	2016-09-03	90.8507
2015-10-10	1	20	32.1	9.2	22.9	71.3396	66.2	28.4	27.1	6.2	7	4.2	5.24	1.55	11.82	2015-12-22	68.75	2016-01-25	92.3894	2016-03-24	91.9132
2014-12-26	1	29	34.3	26.6	7.7	22.449	70.3	32.2	7.5	17.4	16.1	0.8	4.88	2.21		2015-03-27	11.7117	2015-04-29	13.7045
2015-03-10	1	48	30.7	22.6	8.1	26.3844	50.7	17.8	30	10.9	13	4.1	8.69	3	3.27			2015-11-10	20.8
2014-09-25	1	41	15.4	10.4	5	32.4675	34.8	13	49.3	7.3	11.2	1.9	2.5	1.17	0	2015-12-15	12.0743	2015-01-14	26.7943
2016-02-17	1	15	21.3	16.7	4.6	21.5962	60.1	32.3	24.4	14.2	19	3.4	4.76	1.81	0			2016-05-20	29.6296
2014-09-12	1	63	10.2	8.5	1.7	16.6667	27.8	17.1	56.2	6.1	11	1.5	4.1	1.51	0	2014-11-21	26.9231	2015-04-14	35
2015-12-09	1	43	20.7	18.2	2.5	12.0773	78.7	55.6	16.6	4.5	19.9	3.1	2.76	1.75	0	2016-04-19	15.0485	2016-05-19	37.5887
2015-08-13	1	55	15.8	12.2	3.6	22.7848	55.6	35.9	31	13.2	23.7	5.2	3.21	1.85	11.08			2015-12-11	41.6667
2014-09-23	1	55	29.2	10.9	18.3	62.6712	59	28.5	24.8	10.5	19.6	3.6	5.23	1.47	9.12			2015-01-14	42.963
2015-01-30	1	57	15	9.7	5.3	35.3333	61.7	44.9	22.8	8.4	19.8	4.3	6.75	1.4		2015-05-26	25.1908	2015-06-23	43.128
2015-05-27	2	58	24.2	14	10.2	42.1488	51.1	22.9	40.4	7.9	17.8	7.3	2.3	1.3	0	2015-08-25	34.8837	2015-10-12	50.6024
2015-02-25	2	42	18.1	11.1	7	38.674	58.4	33	29	6.8	28	1.5	3.09	2.23	0			2015-06-16	54.0426
2015-05-19	2	37	27.3	13.7	13.6	49.8168	63.5	33.7	30	5.5	22.5	2	3.07	1.93	0			2015-09-30	56.9322
2015-07-08	1	36	42.1	18	24.1	57.2447	72.6	27.8	17.6	7.9	19.5	4.2	4.58	1.58	9.75	2015-09-07	69.186	2015-10-13	57.3209
2015-06-10	1	74	9.3	4.8	4.5	48.3871	33.2	14.6	20.9	44.1	12.6	1.5	3.09	2.16	2.26	2015-08-27	43.8017	2015-10-08	57.8652
2014-11-28	1	55	31	12.6	18.4	59.3548	74.3	32.7	15.8	8.3	26.1	6.9	4.24	1.58	0			2015-05-05	57.958
2015-02-06	1	43	14.8	7.8	7	47.2973	46.3	28.6	38	7.3	21.7	2.2	2.87	1.63	3.44			2015-06-30	58.4158
2015-02-02	1	49	65.4	4.8	60.6	92.6606	76.4	8.8	20.4	1.4	6.4	5.8	7.51	1.34	0			2015-04-23	58.6283
2015-04-03	1	50	32.1	10.7	21.4	66.6667	56.7	14.8	26.9	15.8	13.4	0.8	2.22	1.99	0			2015-07-13	60
2015-02-28	1	40	32.9	23	9.9	30.0912	76.4	34	13.7	5.6	18.9	1.4	4.6	3.07		2015-05-14	54.8043	2015-06-17	61.3833
2014-11-13	1	39	30.9	13.4	17.5	56.6343	59.3	26.6	27.4	7.6	22.4	4.7	2.86	2.43	0	2015-01-23	50.1416	2015-03-09	62.3529
2014-09-06	1	57	26.1	9.3	16.8	64.3678	63.1	17.8	35.9	7	17.1	3.4	4.7	1.78	2.448	2014-01-13	46.9751	2015-03-24	63.1443
2015-03-10	1	35	25.3	9.6	15.7	62.0553	74	41.3	15.1	6.1	23	2.8	3.54	1.21				2015-06-19	65.9722
2016-03-03	1	39	18.1	9.4	8.7	48.0663	69.2	43.6	21.9	7.5	36.5	7.8	3.98	1.26	0			2016-06-15	67.2566
2015-04-30	1	68	52.8	20.8	32	60.6061	75.6	23	14.8	9.2	16.2	2.9	11.09	1.77	0			2015-08-20	68.0617
2014-11-02	1	63	22.2	12.6	9.6	43.2432	73.3	48.4	9	13	28.6	9.1	2.67	1.77		2015-03-27	41.4847	2015-05-18	68.1818
2015-01-20	1	34	16.9	11.7	5.2	30.7692	61.3	36.4	21.6	12.4	22.1	5.5	9.01	1.82	1.96			2015-06-02	69.2042
2015-01-16	1	52	27.6	11.9	15.7	56.8841	58.4	25.5	36.9	3.3	16.7	3.5	3.39	1.46	2.658			2015-05-05	69.5733
2014-10-10	1	49	29	15.4	13.6	46.8966	69.9	26.7	18.4	3.8	20.1	2.1	5.29	1.31	0			2015-01-09	70.3407
2014-12-09	1	20	33.8	24.4	9.4	27.8107	81.5	32.3	11.2	4.6	16.9	2.6	1.89	1.71	0			2015-05-21	70.4319
2014-12-16	1	33	18	12.8	5.2	28.8889	57.5	39.3	32.8	6.7	27.4	2.3	4	2.27	0	2015-05-08	45.7045	2015-06-05	71.2766
2015-07-03	1	48	27.8	17.8	10	35.9712	66.5	34.2	17.4	15.1	23	2.1	6.12	1.98	0	2015-10-14	62.5	2015-11-17	71.9346
2014-09-30	1	61	19.7	5.4	14.3	72.5888	53	22.1	25.6	12.9	12.6	0.9	2.46	2.85	0	2014-12-19	81.5789	2015-01-16	72.0183
2014-09-28	1	49	58.6	12.2	46.4	79.1809	85.1	26.2	12	1	21.9	8.5	4.8	2.34	0	2015-02-27	73.2824	2014-03-24	72.1707
2015-08-07	1	41	49	13.8	35.2	71.8367	79.3	24.3	15.2	5.4	19.9	8.1	4.26	0.78	3.5	2015-10-19	82.967	2015-11-23	73.9806
2014-12-04	1	38	33.4	11	22.4	67.0659	74.2	37.8	10.2	11	17.7	2.7	2.63	1.7	1.07	2015-04-08	77.2727	2015-05-08	74.122
2015-01-26	1	50	29.3	14.2	15.1	51.5358	67.3	35.4	22.1	6.1	28.4	5.3	1.68	1.26	3.09			2015-05-19	74.5928
2015-02-17	1	49	16.5	7.3	9.2	55.7576	53	27.6	36.9	7.9	18.5	3.4	3.18	1.47	0	2015-05-11	71.1656	2015-06-08	74.6032
2014-09-23	1	44	25.2	8.9	16.3	64.6825	45.8	19.7	47.2	25.2	17.9	1.6	5.74	1.58	3.71	2018-11-28	61.9469	2015-01-06	75.122
2015-04-07	2	66	28.9	11.2	17.7	61.2457	71.8	21.6	9	13.1	16.8	1.3	3.36	1.06	0	2015-06-19	76.6917	2015-07-17	76.7516
2015-01-23	1	51	44.9	13.6	31.3	69.7105	76.6	29.4	16.5	3.9	21.3	10.4	5.88	2.3	0			2015-04-29	76.7896
2014-11-06	1	46	19.4	9.7	9.7	50	60.3	35.2	27	10.2	22.5	6.3	2.78	1.46	1.16	2015-02-27	59.0476	2015-04-01	76.8156
2015-04-30	1	50	34.8	10.8	24	68.9655	70.4	33.3	24.5	4.5	22.8	4.9	8.08	1.51	0	2015-07-13		2015-08-17	77.7778
2015-05-19	2	28	53.3	11.7	41.6	78.0488	79.9	21.2	14.2	5.3	16.2	5.1	3	1.02	0	2015-11-10	67.1196	2015-12-15	78.066
2015-05-15	1	64	29.9	4.5	25.4	84.9498	64.4	30.6	32.8	2.2	21.8	6.9	5.23	2.04		2015-09-10	83.4711	2015-10-21	78.5075
2015-02-27	1	53	36.4	11.3	25.1	68.956	74.3	35.9	14.9	8.3	23.9	2.7	4.4	3.18	1.128			2015-08-04	78.6496
2014-11-28	1	45	46.1	15.7	30.4	65.9436	79.7	29.2	12.7	3.5	22.5	6.6	5.67	0.93	0	2015-02-27	68.6016	2015-03-30	78.866
2015-07-04	1	50	38.7	20.8	17.9	46.2532	80.1	37.8	11.7	6.5	24.3	10	2.67	1.59	0	2015-09-28	69.2737	2015-10-27	79.1091
2015-05-19	1	44	18.2	12.9	5.3	29.1209	57.3	42.6	31.3	10.8	26.6	2.9	4.06	1.18	0			2015-10-19	79.8942
2015-03-23	1	48	39.7	14.3	25.4	63.9798	75	24.6	19.7	4.1	23.9	12.4	4.47	0.73	0	2015-06-15	71.934	2015-09-08	80.344
2016-05-13	1	50	40.6	40.6		55	75.5	31.6					7.43	2.26	6.577			2016-08-29	80.9524
2014-09-26	1	54	49.8	8.8	41	82.3293	74.4	20.8	19.4	49.8	15.6	2.6	2.95	1.79	0	2015-02-13	89.6403	2015-06-14	81.1052
2015-02-03	1	29	37.7	11.2	26.5	70.2918	69.8	28	26.9	5.4	16.9	4.4	3.9	1.75	0			2015-04-24	81.1092
2016-01-29	1	32	50.4	21.9	28.5	56.5476	83	25.4	12.8	4	16.6	7.5	2.98	1.64	1.168	2016-05-03	78.0055	2016-05-25	82.1138
2015-03-27	2	35	36.1	12.2	23.9	66.205	73.1	28.7	12.5	11.4	16.8	2.1	2.77	1.04	10.638	2015-06-24	80.5419	2015-08-03	82.2086
2015-10-23	1	46	27.4	16.3	11.1	40.5109	83.4	51.5	7	9.1	33	4.2	3.53	1.61	1.264	2016-01-06	72.7034	2016-01-27	82.5882
2015-02-09	2	41	23.8	7.9	15.9	66.8067	63.1	26.8	23.9	5.8	19.3	1.3	4.2	1.72	2.38			2015-07-30	82.9837
2014-09-15	1	44	46.2	8.5	37.7	81.6017	73.4	23.2	15.1	3.5	19.3	12.3	6.52	0.9	0	2015-01-20	80.3119	2015-03-10	83.3034
2016-02-23	1	53	28.2	8.8	19.4	68.7943	74.5	27.3	16.8	6.7	17.2	7.4	3.7	1.12	3.484	2016-04-13	83.662	2015-05-09	83.9161
2014-10-27	1	44	30.1	9.5	20.6	68.4385	78.7	44	11.5	7.6	38	13.2	2.81	1.38	0			2015-02-25	85.0932
2016-02-19	2	35	37.4	21.7	15.7	41.9786	80.4	35	12.4	7.2	18.7	5.8	8.88	1.88	0	2016-06-15	69.5122	2016-07-12	85.1301
2015-07-14	2	12	55.3	16.8	38.5	69.6203	81.6	21.1	8.7	9.7	6.2	7.8	4.55	1.97	5.293	2015-12-30	93.9227	2016-02-01	85.2941
2015-06-08	1	58	57.2	12.7	44.5	77.7972	70.1	11.5	28.4	1.3	10.7	2.6	2.9	1.76	3.98	2015-08-27	84.9315	2015-10-13	86.4621
2015-08-10	1	52	34.2	12.7	21.5	62.8655	72.2	35.1	18.7	8.8	17.7	8.6	4.91	3	0	2015-10-15	90.3743	2015-11-16	86.6324
2015-01-15	1	54	46.1	5.8	40.3	87.4187	74.9	26.9	14.6	7.1	19.3	2.3	5.47	1.45				2015-05-15	86.8726
2016-04-29	1	41	50	12.2	37.8	75.6	77.4	23.6	16.9	5.4	12	7.8	2.7	1.23	1.328	2016-07-07	86.8313	2016-08-03	87.2222
2014-12-01	1	66	21.6	5	16.6	76.8519	48.2	25.6	38.9	9.9	14.8	7.2	2.71	1.58				2015-04-09	87.4552
2014-12-24	1	52	31	6.1	24.9	80.3226	56.4	20	33	6.9	10.6	4.6	2.8	0.74		2015-03-09	95.3287	2015-04-09	87.9837
2014-11-13	2	63	43.1	7.4	35.7	82.8306	70.6	26.5	6.1	16.3	18.7	5.2	3.29	1.54	0	2015-01-29	89.3333	2015-03-02	88.2149
2015-06-27	1	66	45.6	9.9	35.7	78.2895	80.7	24.1	14.3	4.5	14.3	6.4	4.52	1.64	4.69			2015-10-30	88.7218
2014-12-04	1	61	50.3	11.2	39.1	77.7336	81.1	27.4	9.4	5.8	23	7.7	3.07	2.01	18.06	2015-04-03	89.5695	2015-04-28	89.1586
2015-03-16	2	50	35.8	16.2	19.6	54.7486	71.4	31.4	19.5	6.2	20.8	6.2	3.31	2.02	4.4	2015-06-04	90.3042	2015-07-13	89.6907
2014-09-22	1	29	40.1	4.2	35.9	89.5262	56	11.1	31	4.8	7.6	1.2	4.02	2.48	1.4			2015-01-30	89.8305
2014-09-26	1	49	45.2	10.3	34.9	77.2124	80.1	19.6	8	1.1	17.2	3.6	3.2	1.58	0	2014-12-11	87.1369	2015-01-09	91.0112
2015-05-26	1	80	31.9	6.5	25.4	79.6238	67.9	31.9	30.5	1.4	25.2	4.9	2.52	1.4				2015-10-10	93.6061
2015-01-06	2	14	36.6	12	24.6	67.2131	64.8	24.8	25.3	7.5	9.6	11.8	6.85	2.39	0	2015-04-30	80.1852	2015-07-01
2015-07-31	1	52	27.8	18.4	9.4	33.8129	70.8	40.7	25	4.2	26.4	5.6	3.54	1.75	1.57	2015-10-23	15.6934
2014-12-26	1	29	34.5	20	14.5	42.029	68.1	28.2	26.7	2.7	23.4	10	3.8	2.99	0	2015-04-27	56.962
2015-06-10	1	64	32.9	9.3	23.6	71.7325	76	42.2	16.5	7.1	25.1	4.8	3.43	1.45	0	2015-08-28	76.3333
2015-01-22	1	27	45	19.2	25.8	57.3333	74.8	25.7	4.6	15.1	12.5	6.8	4.79	0.86	0	2015-06-24	76.6372
2015-05-25	1	57	32.3	11.4	20.9	64.7059	61	23.1	27.6	11.1	18.4	3.2	3.28	1.54	0	2015-08-11	82.0513
2016-04-26	1	44	24.9	10.7	14.2	57.0281	60.8	30.3	31.3	7.9	21.3	22.7	3.46	2.04	6.61	2016-07-07	82.4841
2014-10-10	1	50	28.4	8.1	20.3	71.4789	63.7	30.8	25.6	6.5	17.3	5	2.66	1.48	0	2014-12-18	87.4539	2015-01-19
2014-10-22	2	49	24.6	8.4	16.2	65.8537	80.6	46.6	7.3	7.9	34.3	6	3.77	2.31
2014-12-12	1	51	33.6	15.2	18.4	54.7619	62.3	27.9	25.4	8.1	17.4	3.7	3.65	1.78	0			2015-03-17
2014-11-21	2	65	16.9	12.2	4.7	27.8107	77.4	32.4	7.2	13.2	24.4	7.9	4.08	2.08				2015-03-19
2014-11-24	1	40	52.5	11.3	41.2	78.4762	73.9	17.6	12.5	52.5	13.9	2.8	4.04	0.98	0			2015-06-23
2014-11-28	2	40	19.8	5.3	14.5	73.2323	45.9	21.2	44	8	20.5	3.1	2.39	1.42
2014-12-02	1	50	28.8	12.1	16.7	57.9861	65.3	32.4	21.9	8.6	25.2	3.3	4.95	1.41
2015-01-13	1	47	26	13.1	12.9	49.6154	72.3	36.2	22.3	4.5	27.5	2.8	3.66	2.3	0
2015-03-16	1	79	29.2	11.6	17.6	60.274	52.8	26.6	35.2	9.2	23.8	3.8	3.3	1.8	0
2015-03-27	1	31	18.7	8.8	9.9	52.9412	47.1	27.7	36.5	13.6	21	3	6.01	3.87	2.419
2015-04-27	1	35	44.7	14.1	30.6	68.4564	79.7	29.9	12.9	6.9	19.1	2.9	4.21	1.66	2.76
2015-05-05	2	27	21.5	14.5	7	32.5581	42	18.7	43.9	5.1	8.3	1.6	2.12	2.18
2015-05-13	2	63	22.9	9.9	13	56.7686	62.8	40.3	24.7	9.6	29.8	6.1	2.83	1.54
2015-05-25	1	74	40.8	17.4	23.4	57.3529	75.2	31.9	19	5.7	29.5	9.3	4.87	1.92	0
2015-06-06	2	55	30.9	8.5	22.4	72.4919	73.4	38.7	14.3	11.4	21.5	3	3.37	1.78	0
2015-07-02	1	31	25.6	18.1	7.5	29.2969	76.9	29.3	11.3	11.4	19.5	5.5	5.84	1.86	0
2015-07-22	1	37	24	7.3	16.7	69.5833	56.3	31.4	36.3	7.1	15	3.1	4.4	1.61	0
2015-09-29	1	52	43	43		55	79.9	35.9					3.89	0.83	0
2015-11-17	1	76	50.8	10.7	40.1	78.937	68.3	15.6	25.1	6.7	10.1	4.6	3.99	0.91	0
2015-12-15	1	49	33.3	13.1	20.2	60.6607	80.9	39.3	12.9	5.6	24.9	11.3	2.7	1.27	0
2016-02-02	1	60	34.1	20.1	14	41.0557	66.3	32.2	24.4	9	24.5	5	1.58	1.44	2.938
2016-02-17	1	51	21.5	11.9	9.6	44.6512	67.3	32.6	19.1	11.3	14.1	5.4	3.14	1.94	0
2016-03-29	1	31	48.7	14.1	34.6	71.0472	81.9	22.8	10.6	6.9	12.1	7.5	4.43	1.93	1.173
2014-09-19	1	48	26.4	1.2	25.2	95.4545	48.2	21.8	39.2	4	15	0.7	4.04	2.37	1.514	2014-12-03	76.8362
2016-05-10	1	62	24.8	24.8		40	62.6	35					2.64	2.25	3.97
2016-05-25	2	55	18.8	13.7	5.1	27.1277	51	30.2	31.5	17.3	17.9	1.5	3.34	2.5	0
2016-06-07	1	29	27.6	22.7	4.9	17.7536	58.5	18.8	35.8	5.9	8.9	1.6	6.36	1.06	0
2016-05-30	1	53	28.8	15.3	13.5	46.875	63.7	34.7	25.3	10.9	22.2	3.4	4.69	2.04	4.065
2016-06-13	2	41	38	22	16	42.1053	76	30.8	16.4	6.6	15.6	1	4.92	1.08	0
2016-06-14	1	51	36.1	15.8	20.3	56.2327	74.5	38.7	17.6	7.6	15.7	29.2	3.74	1.83	4.711
2016-06-06	1	52	33.5	17.8	15.7	46.8657	78.7	49.2	10	11.5	28.1	3.8	5.05	2.25	1.195
2016-07-14	1	40	57.3	16.5	40.8	71.2042	81.8	20.1	15.7	2.8	13.9	0.7	3.53	2.24	0
2016-06-14	1	51	42.9	16.1	26.8	62.4709	76.1	30.5	12.3	11.7	21.9	0.7	4.56	2.74	0
2016-06-17	1	15	35.6	15.5	20.1	56.4607	64.8	28.5	17.1	17.6	12.1	2.8	4.18	1.15	0
2016-07-04	2	41	25.5	17.8	7.7	30.1961	62.4	36.9	30.3	6.2	23.7	2.6	2.27	0.9	0
2016-07-15	1	41	28.6	11.9	16.7	58.3916	61.1	29.6	32.4	5.3	17.3	3.2	5.94	1.94	0
2016-07-22	1	38	42.7	13.8	28.9	67.6815	73	25	21.8	4.5	17.6	2.6	5.06	2.06	0
2016-07-28	1	36	22.3	15.1	7.2	32.287	52.9	30	39.8	7.3	20.8	1.7	3.05	2.51	0
2016-08-03	1	32	33.4	33.4		55	74.2	37.4					2.95	1.92	0
2016-08-10	1	27	37.5	12.3	25.2	67.2	67.2	25.5	27.9	4.4	12.8	2.1	4.78	1.68	4.445
2016-08-31	2	28	20	10.9	9.1	45.5	60.8	35.4	25.1	14.3	18.3	2.6	3.2	2.02	0
2016-09-08	2	32	19.9	12	7.9	39.6985	74.8	43.6	15	9.4	24.6	0.6	4.59	1.01	2.198
2016-09-14	1	47	45.6	12	33.6	73.6842	80	28.9	12	8	16.1	3.6	3.08	1.47	0
2016-09-19	1	43	31.4	9.7	21.7	69.1083	72.9	39.5	22.6	4.3	29.8	2.1	9.38	1.64	3.016
2016-10-13	2	42	28	16.3	11.7	41.7857	55.1	23.6	25.2	19.4	12.6	4.2	3.43	0.66	1.623
2016-10-11	1	41	30.5	12.8	17.7	58.0328	54.1	20	36.7	8.1	12.5	2.2	2.73	1.62	1.499
2016-10-25	2	41	22.9	10.2	12.7	55.4585	62.8	34.5	28.4	8.4	24.6	2.7	5.46	0.54	7.402
2016-11-18	2	47	18.4	12.7	5.7	30.9783	53.7	29.8	38.6	6.8	17.4	2.3	4.05	1.34	1.509
2016-11-15	1	51	32.1	18.8	13.3	41.433	75.9	36.2	5.9	18.4	23	1.1	5	2.66	0
2016-11-25	1	52	19	13.8	5.2	27.3684	48.7	24.8	40	11	18	2.7	6.62	2.19	0
2016-11-25	1	40	27.9	16.9	11	39.4265	69.2	33	10.3	18.7	26.8	8.6	5.31	1.25	5.258
2016-11-29	1	39	27.8	14.4	13.4	48.2014	68.7	41.1	18.7	12.1	16.5	3.1	2.83	2.2	1.124
2019-11-29	1	62	11.9	9.8	2.1	17.6471	58	42.8	35.3	5.7	25.3	1	3.15	1.54	1.703
2017-02-22	2	30	49.9	22	27.9	55.9118	86.7	34.7	8.6	4	23.1	9.3	0.33	1.46	2.903
2016-12-09	2	65	25	7.7	17.3	69.2	72.3	41.5	16	12.2	26.9	3.8	3.98	1.2	6.872
2016-12-14	1	38	24.9	7.4	17.5	70.2811	51.6	24.5	42.6	5.1	16.8	2	4.21	1.75	8.921
2016-12-09	1	30	38.5	12.7	25.8	67.013	76.5	22.5	17.8	5.7	12.8	2.2	5.81	2.71	1.084
2016-12-14	1	56	24.4	11.7	12.7	52.0492	57	29.3	36.3	6.5	20.3	1.4	3.79	2.1	0
2016-12-16	1	41	25.8	18.6	7.2	27.907	66	39.3	10.7	23.7	18.7	0.4	6.12	4.23	0
2016-12-23	2	26	33.5	10.4	23.1	68.9552	73	32.4	20.4	5.7	24.5	1	4.9	2.11	0
2016-12-30	1	59	20.9	9.2	11.7	55.9809	58.9	37.7	32.6	8	33.1	2.7	4.14	1.6	0
2016-12-30	1	56	15.2	5.5	9.7	63.8158	35.5	20.2	57.7	5.4	15.1	2.1	5.43	1.34	0
2016-12-30	2	55	35.1	8.4	26.7	76.0684	84.1	38.8	6.3	8.7	21.2	2.4	3.38	1.2	0
2017-01-04	1	50	18.5	12.4	6.1	32.973	69.6	50.8	16.4	13.6	34.4	0.9	5.93	2.96	0
2017-01-06	1	36	62.5	30.7	31.8	50.88	85.1	20.6	9.8	4.6	16.5	32.7	4.73	1.63	5.626
2017-01-11	1	53	58.9	16.7	42.2	71.6469	81.5	20.7	8.5	7.9	15.8	4.9	2.35	2.26	0
2017-01-12	1	36	32.8	13	19.8	60.3659	64.6	33.1	24.1	9.9	15.5	3.9	3.53	0.98	2.623
2017-03-17	2	39	40.9	9.3	31.6	77.2616	76	25	13.7	9.7	19.5	3.8	4.32	1.74	4.589
2017-03-17	1	22	41.2	16.7	24.5	59.466	76	27.2	14.8	9.1	16.1	2.2	4.28	1.95	0
2017-03-22	1	22	41.2	16.7	24.5	59.466	76	27.2	14.8	9.1	16.1	2.2	4.28	1.95	0
2017-03-24	2	34	63.6	15.3	48.3	75.9434	85.3	18.1	13	1.4	14.1	5.4	4.76	1.21	10.8
2017-03-20	1	42	38.4	9.6	28.8	75	75.2	36.1	9.1	15.6	21.6	1.9	4.01	1.72	0
2017-01-25	1	53	28.1	15.4	12.7	45.1957	57.7	20.2	32.1	9.2	16	1.4	4.5	2.32	0
2017-02-04	2	61	28.6	8	20.6	72.028	39	10.3	48.2	10.3	8.7	1	3.5	1.33	2.148
2017-02-10	1	69	25.4	11.4	14	55.1181	55.8	26	34.7	7.9	13.1	1.3	5.12	2.65	0
2017-02-15	1	39	47.9	7	40.9	85.3862	64.2	14.7	25.6	9.7	10	2	5.35	1.09	0
2017-03-01	1	63	25.3	13.6	11.7	46.2451	63.8	33.3	27.9	7.8	21.1	3.2	4.8	1.25	0
2017-03-01	1	57	28.5	10.2	18.3	64.2105	73.8	31.6	20.3	5.5	24.3	1.6	5.96	3.73	6.381
2017-02-24	2	45	15.8	10.5	5.3	33.5443	53	29.9	34.8	11.8	23	1	2.75	0.92	0
2017-02-23	1	58	29.8	10.6	19.2	64.4295	58.5	22.8	16	24.9	12.3	2.3	4.17	1.94	0
2017-03-24	1	61	30.8	17.3	13.5	43.8312	71.4	39.8	17	11.2	13.3	1.6	4.67	2.23	0
2017-03-15	1	16	30.1	23	7.1	23.588	67.1	30.6	26.4	6	12.6	2.4	2.99	2.01	0
2017-03-03	1	43	27.1	15.2	11.9	43.9114	69.2	42.1	14.9	15.9	27.1	2.4	3.85	2.05	0
2017-03-09	1	19	20.2	15.1	5.1	25.2475	59.3	24.2	29.1	11.3	15.2	1.2	4.65	2.39	0
2017-03-10	1	49	40.8	19	21.8	53.4314	53.4	11.8	39.4	9.1	7.9	0.9	3.21	2.24	7.194
2017-03-15	1	55	26.7	23.4	3.3	12.3596	78.4	46.6	16.9	4.7	25.4	1.7	3.22	1.42	12.167
2017-03-10	1	63	29.5	7.8	21.7	73.5593	55.7	24	30.5	12.8	14.2	1.2	6.69	1.84	2.851
2017-03-14	1	53	42.2	15.7	26.5	62.7962	79	32.1	17	3.9	23.3	2.4	3.65	2.84	0
2017-03-29	1	46	43.8	11.3	32.5	74.2009	66.4	21.2	24.6	8.5	11.4	1.9	2.83	1.2	5.947
2017-03-27	2	54	35.8	18.5	17.3	48.324	74.8	41	19.9	5	25.9	1.2	3.7	1.59	0
2017-03-30	1	58	30.2	18.1	12.1	40.0662	64.7	33.6	19.2	15.4	29.7	2.9	4.87	1.86	2.438
2017-04-01	1	53	25.9	15.4	10.5	40.5405	68.6	41.5	20.6	10.4	26.3	4	5.87	1.18	1.147
2017-04-01	1	33	22.9	22.9		36	75.2	52.1	16.4	8.9			5.58	2.28	1.555
2017-04-10	1	54	24.8	16.8	8	32.2581	79	48.7	13.1	7.6	30.5	1.7	3.05	2.19	0
2017-04-07	1	36	26.7	10	16.7	62.5468	72.6	36	23	4.1	28.2	1.5	7.06	1.83	0
2017-04-06	1	37	27.8	14	13.8	49.6403	61.7	33	32	6.1	16.2	1.6	3.98	2.29	0
2017-04-07	2	49	48.7	9.5	39.2	80.4928	72.3	23.5	11.8	15.1	14.6	2	4.26	1.02	0
2017-04-21	1	86	47.4	6	41.4	87.3418	75.3	25.1	19.3	5.4	19.8	5.3	4.54	3.27	0
2017-04-25	1	39	58	17.5	40.5	69.8276	87.1	26.1	6.8	5.2	17.7	7.2	10.64	1.04	0
2017-04-12	1	37	58	17.5	40.5	69.8276	87.1	26.1	6.8	5.2	17.7	7.2	10.64	1.04	0
2017-05-23	1	72	50.2	12.8	37.4	74.502	84	32.6	9.6	6.1	22	5.2	4.43	1.82	10.66
2017-04-13	1	47	46.5	12.6	33.9	72.9032	78.3	31.8	17.4	4.1	19.8	4.3	3.56	2.28	0
2017-04-19	1	51	30.8	11.6	19.2	62.3377	58.6	25.4	23.8	17.6	15.8	3.9	4.34	1.11	18.615
2017-05-10	1	47	23.3	14.2	9.1	39.0558	53.9	31.5	31.8	13.6	20.2	5.2	2.59	3.21	0
2017-05-12	1	40	16.4	13	3.4	20.7317	65.1	43	10.4	24.2	26.1	0.8	6.97	1.09	0
2017-04-28	1	53	19	6	13	68.4211	56.2	37.6	29.2	13.8	23.8	4	5.78	1.17	1.984
2017-05-05	1	59	20.8	11.7	9.1	43.75	29.4	9.5	61.8	8.1	7.9	2.6	3.2	1.6	2.512
2017-05-05	1	64	27.2	16.1	11.1	40.8088	77.3	50.5	10.4	11.9	36	4	4.47	1.54	0
2017-05-05	1	67	35.2	9.2	26	73.8636	73.2	37.2	21.5	5.5	29.2	2.6	5.66	1.27
2017-05-10	1	40	28.3	16	12.3	43.4629	62.7	32.1	24.9	11.8	20.2	2.6	3.22	1.8	2.773
2017-05-17	1	39	53.9	6.6	47.3	87.7551	69.9	12.1	24.6	6.2	9	1.1	4.37	1.34	0
2017-05-20	1	62	28.1	13.2	14.9	53.0249	60.2	23.3	34.5	5.2	17	4	4.13	1.4	7.78
2017-05-26	1	73	25.4	7.1	18.3	72.0472	68.2	25.7	24.9	6.6	22	1.4	3.24	1.44	1.355
2017-05-26	1	67	35.7	8.1	27.6	77.3109	75.4	35.7	19.2	5.3	21.5	4.1	5.42	2.28	0
2017-06-02	2	62	34.7	14.5	20.2	58.2133	67.1	26.8	26	6.9	19.4	3.1	4.29	1.53	0
2017-06-02	1	33	30.2	10.2	20	66.2252	52.7	21.1	41	5.7	14.4	2	2.99	1.92	4.594
2017-07-18	2	39	37.9	18	19.9	52.5066	72.1	32.8	20.9	6.1	23.9	2.4	3.98	1.6	0
2017-07-05	1	47	38.2	21.8	16.4	42.9319	82.2	43.7	8.1	9.3	31.7	4.7	3.12	2.27	1.924
2017-07-10	1	45	40.7	17.8	22.9	56.2654	75.4	33	12.5	11.8	21.3	2	4.28	1.5	3.016
2017-06-16	1	60	31.2	14.3	16.9	54.1667	79.9	42.8	13.4	6.7	28.9	5.5	3.03	1.9	0
2017-07-05	1	60	31.2	14.3	16.9	54.1667	79.7	42.8	13.4	6.7	28.9	5.5	4.35	1.47	0
2017-07-10	1	51	26.6	15	11.6	43.609	59.5	30.9	29.6	9.3	27.8	2.2	3.27	1.95	0
2017-06-21	1	63	16.5	7.6	8.9	53.9394	50.7	33.8	40.5	8.3	20.1	1.8	4.64	1.99	0
2017-07-31	1	53	19.1	12.4	6.7	35.0785	47	26.1	43.5	9.5	25	1.7	4.26	3.55	0
2017-07-01	1	35	48.8	10.7	38.1	78.0738	76.4	19.5	9.5	13.6	11.6	1.5	1.47	1.5	0
2017-07-01	1	24	16.7	9	7.7	46.1078	44.6	22.9	44.2	11	15.6	1.6	3.36	1.92	0
2017-08-01	1	33	21.6	12.9	8.7	40.2778	53.4	30.2	34.9	11.7	11.7	2.7	6.71	3.01	0
2017-07-31	1	32	18.4	13.5	4.9	26.6304	42.8	23.1	48	9	14.6	1.2	4.63	2.34	4.072
2017-08-21	1	57	23.9	14.1	9.8	41.0042	73.9	48.1	17.3	8.3	32.1	0.7	4.09	3.22	0
2017-08-02	1	42	52.2	16.5	35.7	68.3908	77.2	20.7	18.7	3.3	17.6	1.6	3.15	1.13	1.686
2017-08-28	2	46	33	33		58	67.4	25.8					3.56	1.25	0
2017-08-11	2	36	39.2	15.3	23.9	60.9694	68.1	26.1	28	3.4	17.3	3.5	3.71	1.09	0
2017-08-21	2	52	18	9.2	8.8	48.8889	80.9	51.9	7.9	11.3	27.1	1.5	4.45	1.48	0
2017-09-06	2	52	28.8	8.7	20.1	69.7917	59.9	13.9	32.1	7.8	13.2	1.1	2.78	0.93	0
2017-08-01	1	49	49.3	19.4	29.9	60.6491	77.7	23.9	19.2	3.1	13.5	2.4	3.94	2.15	0
2017-09-06	1	46	16.1	7.5	8.6	53.4161	42.4	22.5	51.9	5.8	13.2	4.3	3.59	1.07	6.003
2017-08-10	1	45	37.3	15.5	21.8	58.445	70.4	30.4	19.9	9.2	19.1	2.2	4.36	2.37	4.219
2017-08-31	1	42	19.2	4.8	14.4	75	49.8	28.7	39	11.2	22.4	1.7	6.19	2.33	0
2017-09-13	2	37	31.3	18.4	12.9	41.2141	83.7	45.2	8.7	7.6	26.1	3.4	2.89	1.99	0
2017-08-28	1	39	27.6	7	20.6	74.6377	82.9	55.1	11	5.9	46.1	1.8	6.44	2.55	0
2017-08-31	1	36	44.3	10.5	33.8	76.298	71.5	24.3	24.7	3.1	17.3	4.7	2.57	1.83	0
2017-09-01	2	47	37.6	23.3	14.3	38.0319	59	18.8	35.3	4.6	12.8	1.3	4.8	0.89	6.876
2017-09-25	2	49	28.1	21	7.1	25.2669	77.7	44	11.4	10.9	24.8	1.4	3.82	1.59	0
2017-09-11	2	34	36.4	23.3	13.1	35.989	74.3	37.1	17.9	7.2	23.6	3.9	6.93	1.86	0
2017-09-25	1	48	48.1	21.7	26.4	54.8857	80.1	27.1	5	14.9	23.9	1.8	3.22	1.59	12.071
2017-09-30	2	52	22.2	15.5	6.7	30.1802	58.3	33.4	35	5.9	16.6	3	5.2	1.12	0
2017-11-06	1	48	47.7	7.5	40.2	84.2767	79	22.3	17.9	2.4	20.6	9.3	4.92	2.06	0
2017-11-02	1	47	24	20.5	3.5	14.5833	59	31.1	17.9	22.1	20.9	1.7	4.72	1.87	0
2017-12-20	1	51	28.3	18.7	9.6	33.9223	74.1	37.5	9.3	16.5	26.4	2.5	6.44	1.7	0
2018-01-30	1	70	32.4	10.3	22.1	68.2099	70.5	35	25.2	4	19.9	3.2	3.59	2.28	6.324
2018-01-18	1	57	13.1	10.4	2.7	20.6107	50.7	29.3	34.3	14.4	20.5	1	3.78	1.46	0
2018-01-31	2	66	26.3	11	15.3	58.1749	80.1	51.1	12.8	7	37.1	6.9	3.06	1.52	0
2018-01-17	2	49	39.7	12.9	26.8	67.5063	74.7	30.4	17.9	7.4	23.8	2.2	4.46	1.45	0
2018-02-28	1	32	45.2	20.3	24.9	55.0885	74.8	25.2	20.3	4.9	17.5	1.3	3.76	1.65	0
2018-02-11	1	69	23.5	16.5	7	29.7872	52	27.4	39.9	7.8	21	2.2	5.73	2.55	0
2018-02-26	1	48	20	11.6	8.4	42	50.9	29.2	41.7	7.2	23.2	1.5	4.75	1.1	3.452
2018-02-12	2	41	31.1	13.9	17.2	55.3055	69.8	30.7	28	3.7	14.8	1.5	4.83	1.01	7.361
2018-03-08	1	57	41.4	22.5	18.9	45.6522	71.8	31.5	21.7	6.1	29.3	6.4	5.5	1.65	8.494
2018-02-01	1	38	19.9	11.8	8.1	40.7035	52.7	30.4	40.1	6.8	24.5	1.2	5.11	1.06	0
2018-02-11	1	48	26.7	17.3	9.4	35.206	74.3	34	19.6	5.9	20.3	2.2	5.46	1.31	0
2018-02-01	2	58	25.1	14.4	10.7	42.6295	65.7	36.3	23.2	10.9	28.7	2.8	6.48	1.14	4.695
2018-03-30	1	34	28.6	8.6	20	69.9301	79.3	14	18.6	1.6	9.8	2.3	2.79	1.65	5.085
2018-03-22	2	73	27.6	9.8	17.8	64.4928	75.5	37.3	18.4	6.5	24.8	2.7	3.79	1.29	6.272
2018-03-22	2	73	27.6	9.8	17.8	64.4928	75.5	37.3	18.4	6.5	24.8	2.7	3.79	1.29	6.271
2018-02-12	1	62	33.8	8.5	25.3	74.8521	74.9	36	20.3	4.6	21.4	1.3	4.71	2.51	0
2018-03-01	2	62	50	14.6	35.4	70.8	83.9	31.6	12.6	5.4	17.6	4.2	6.11	2.17	0
2018-03-02	1	48	21	10.9	10.1	48.0952	60	32.4	35.3	4.7	23.6	2.1	3.09	2.43	0
2018-04-09	2	20	21.5	11.1	10.4	48.3721	55.1	20.7	33.6	11.2	10.6	0.6	5.56	0.92	0
2018-03-19	2	60	40.9	13	27.9	68.2152	85.2	42.9	8	6.4	27.7	1.4	4.46	2.83	10.18
2018-03-12	1	64	20.1	10.1	10	49.7512	63.7	36.3	28.3	7.7	24.5	1.8	2.95	1.68	3.448
2018-03-15	1	58	34.9	10.5	24.4	69.914	62.2	28.3	30.8	7.1	22.9	1.7	4.74	1.67	0
2018-04-03	1	43	22.8	17.2	5.6	24.5614	66	40.4	31.6	2.2	30.2	2.6	4.06	2.09	0
2018-04-03	1	61	35.9	25.3	10.6	29.5265	65.2	27.4	28	6.4	25.2	3.8	4.58	1.45	0
2018-04-03	1	29	35.3	28.1	7.2	20.3966	80	31.3	12.4	7.1	22.1	2.7	7.38	1.66	0
2018-03-23	1	58	20.2	6.4	13.8	68.3168	63.4	40.9	21.6	14.9	35.1	3.1	5.31	0.95	10.812
2018-03-29	1	56	51.4	9.7	41.7	81.1284	79.9	28.3	15.2	4.7	10.8	3.7	6.55	1.14	1.941
2018-03-29	1	40	30.8	11.2	19.6	63.6364	61.2	27.9	28.7	9.7	19.4	1.5	3.12	1.85	0
2018-04-16	1	59	28	7.9	20.1	71.7857	71.6	32.6	22	5.7	26.6	2.5	3.42	1.01	1.679
2018-04-04	1	44	19	5.8	13.2	69.4737	51.7	30.8	42.4	5.6	21.7	1	7.9	1.1	0
2018-04-10	1	40	20.8	18.4	2.4	11.5385	54.7	33.2	27.4	16.9	19.4	1.1	4.16	1.43	0
2018-05-14	1	65	43.5	20.1	23.4	53.7931	75.1	29.9	16.2	8.4	16.2	7.3	5.9	2.16	4.167
2018-05-09	2	68	26.6	13.5	13.1	49.2481	66.9	36.2	19.9	12.7	31.1	0.7	3.45	1.59	0
2018-05-02	1	45	28.5	14.2	14.3	50.1754	68.8	40.3	20	11.3	33.3	3.1	2.72	1.63	3.457
2018-05-07	1	35	34	16.9	17.1	50.2941	71.1	33.9	21.1	7.3	19.3	3.3	5.36	2.41	1.637
2018-05-22	1	61	37.7	16.1	21.6	57.2944	82.2	38.1	12.2	5.1	28.1	3.9	2.85	1.76	0
2018-05-22	1	55	25.8	8.7	17.1	66.2791	63.5	33.5	28.3	7.6	21.4	1.2	5.71	2.72	2.11
2018-06-02	1	63	20.3	7.7	12.6	62.069	57.1	31	34.6	7.5	19.4	2.6	3.03	1.23	0
2018-05-29	1	37	27.8	14	13.8	49.6403	65.1	38	25.3	8.8	27.9	1.5	2.88	1.96	0
2018-05-16	1	23	28.2	24.4	3.8	13.4752	51.2	23.9	41.8	6.5	18	2.1	8.41	0.99	0
2018-05-15	1	36	22.8	15.5	7.3	32.0175	61.1	34.6	22.2	16.6	26.1	1.3	5.63	1.75	0
2018-05-21	1	59	21.8	18.2	3.6	16.5138	59.9	37.2	38	1.9	22	1.3	9.1	1.7	0
2018-05-30	1	40	22.7	10	12.7	55.9471	52.4	27.2	42.4	4.1	11	2.4	3.67	1.83	0
2018-05-28	1	48	39.9	10.2	29.7	74.4361	74	31.7	21.1	3.9	16.5	4	5.03	2.49	1.497
2018-06-11	1	45	19.2	11.9	7.3	38.0208	67.1	42.9	25.5	6.9	28	1	3.47	1.17	1.107
2018-02-07	1	57	21.4	6.6	14.8	69.1589	46.4	18.7	45.9	7.5	11.6	2	4.69	1.17	0
