# Supplementary material for: High proportion of circulating CD8 + CD28- senescent T cells is an independent predictor of distant metastasis in nasopharyngeal canrcinoma after radiotherapy
Source: J Transl Med. 2023 Jan 31;21:64. doi: 10.1186/s12967-023-03912-2 (PMC9887944; doi:10.1186/s12967-023-03912-2)
Supplement: Supplementary file 2 — Additional file 2. Follow-up raw data. [file 12967_2023_3912_MOESM2_ESM.xlsx]

## Sheet: train
gender	age	EBV_DNA	EBV1500	post_treated_EBV	T	N	stage	NEU	LY	TARGET	CD3	CD3_A	CD4	CD4_A	CD8	CD8_A	CD19	CD19_A	NK	NK_A	CD28_IN_CD8_GROUP	CD8CD28_A	CD45RO_R_CD4	CD4CD45RO_A	HLA_DR_R_CD3	CD3_HLADR_A	EA
2	14	4740	3	1	3	3	4	6.85	2.39	1	64.8	154.872	24.8	59.272	36.6	87.474	7.5	17.925	25.3	60.467	1	58.794	38.7097	22.944	18.2099	28.202	0
1	52	0	1	0	3	2	3	3.39	1.46	1	58.4	85.264	25.5	37.23	27.6	40.296	3.3	4.818	36.9	53.874	1	22.922	65.4902	24.382	5.99315	5.11	2.658
1	49	48700	3	0	4	1	4	7.51	1.34	0	76.4	102.376	8.8	11.792	65.4	87.636	1.4	1.876	20.4	27.336	1	81.204	72.7273	8.576	7.59162	7.772	0
2	41	249	2	0	3	3	4	4.2	1.72	0	63.1	108.532	26.8	46.096	23.8	40.936	5.8	9.976	23.9	41.108	1	27.348	72.0149	33.196	2.06022	2.236	2.38
1	64	1140	2	0	4	3	4	5.23	2.04	0	64.4	131.376	30.6	62.424	29.9	60.996	2.2	4.488	32.8	66.912	1	51.816	71.2418	44.472	10.7143	14.076	1.55
1	44	535	2	0	3	2	3	1.21	1.74	0	80.9	140.766	44.9	78.126	30.7	53.418	6.6	11.484	12.2	21.228	0	25.926	44.9889	35.148	11.8665	16.704	0
1	45	22800	3	0	4	3	4	1.75	1.69	0	68.6	115.934	33.6	56.784	33.1	55.939	10.7	18.083	18.2	30.758	1	39.039	76.7857	43.602	10.9329	12.675	4.4
1	29	636	2	0	4	2	4	4.02	2.48	1	56	138.88	11.1	27.528	40.1	99.448	4.8	11.904	31	76.88	1	89.032	68.4685	18.848	2.14286	2.976	0
1	54	127	2	0	3	3	4	2.95	1.79	0	74.4	133.176	20.8	37.232	49.8	89.142	49.8	89.142	19.4	34.726	1	73.39	75	27.924	3.49462	4.654	1.55
1	61	0	1	0	1	1	2	2.46	2.85	0	53	151.05	22.1	62.985	19.7	56.145	12.9	36.765	25.6	72.96	1	40.755	57.0136	35.91	1.69811	2.565	3.71
2	40	657	2	0	3	1	3	2.39	1.42	0	45.9	65.178	21.2	30.104	19.8	28.116	8	11.36	44	62.48	1	20.59	96.6981	29.11	6.75381	4.402	9.12
1	34	4360	3	0	4	3	4	9.01	1.82	1	61.3	111.566	36.4	66.248	16.9	30.758	12.4	22.568	21.6	39.312	0	9.464	60.7143	40.222	8.97227	10.01	0
1	35	37.3	2	0	4	2	4	3.54	1.21	0	74	89.54	41.3	49.973	25.3	30.613	6.1	7.381	15.1	18.271	1	18.997	55.6901	27.83	3.78378	3.388	0
1	40	40.8	2	0	3	3	3	6.01	2.84	0	84.4	239.696	50.8	144.272	35.6	101.104	8.8	24.992	6.5	18.46	1	71	75	108.204	5.21327	12.496	1.55
2	63	0	1	0	1	2	3	2.83	1.54	0	62.8	96.712	40.3	62.062	22.9	35.266	9.6	14.784	24.7	38.038	1	20.02	73.9454	45.892	9.71338	9.394	1.55
1	50	328	2	1	3	3	4	6.48	2.67	0	54.5	145.515	30.1	80.367	20.2	53.934	19.5	52.065	25.7	68.619	0	20.292	98.0066	78.765	3.11927	4.539	0
1	27	453	2	0	3	2	3	4.79	0.86	0	74.8	64.328	25.7	22.102	45	38.7	15.1	12.986	4.6	3.956	1	22.188	48.6381	10.75	9.09091	5.848	0
1	44	1700	3	0	4	2	4	4.06	1.18	0	57.3	67.614	42.6	50.268	18.2	21.476	10.8	12.744	31.3	36.934	0	6.254	62.4413	31.388	5.06108	3.422	1.13
1	43	25700	3	0	3	3	4	2.76	1.75	1	78.7	137.725	55.6	97.3	20.7	36.225	4.5	7.875	16.6	29.05	0	4.375	35.7914	34.825	3.93901	5.425	1.55
1	37	0	1	0	1	1	2	3.41	0.68	0	57.4	39.032	10	6.8	33.7	22.916	1.2	0.816	37.8	25.704	1	14.688	95	6.46	7.66551	2.992	0
2	50	2310	3	0	3	1	3	3.31	2.02	1	71.4	144.228	31.4	63.428	35.8	72.316	6.2	12.524	19.5	39.39	0	39.592	66.242	42.016	8.68347	12.524	0
1	50	0	1	0	1	1	2	2.22	1.99	0	56.7	112.833	14.8	29.452	32.1	63.879	15.8	31.442	26.9	53.531	1	42.586	90.5405	26.666	1.41093	1.592	3.035
1	67	0	1	0	3	1	3	2.47	1.6	0	60.4	96.64	35	56	24	38.4	6.1	9.76	33.8	54.08	0	18.88	61.7143	34.56	4.63576	4.48	1.128
1	44	107	2	0	3	2	3	5.74	1.58	0	45.8	72.364	19.7	31.126	25.2	39.816	25.2	39.816	47.2	74.576	1	25.754	90.8629	28.282	3.49345	2.528	0
1	55	76.7	2	0	3	2	3	5.23	1.47	0	59	86.73	28.5	41.895	29.2	42.924	10.5	15.435	24.8	36.456	1	26.901	68.7719	28.812	6.10169	5.292	0
1	41	0	1	0	3	2	3	2.5	1.17	0	34.8	40.716	13	15.21	15.4	18.018	7.3	8.541	49.3	57.681	0	5.85	86.1538	13.104	5.45977	2.223	2.24
1	44	3290	3	1	4	1	4	2.81	1.38	0	78.7	108.606	44	60.72	30.1	41.538	7.6	10.488	11.5	15.87	1	28.428	86.3636	52.44	16.7726	18.216	0
1	66	0	1	0	3	2	3	2.71	1.58	0	48.2	76.156	25.6	40.448	21.6	34.128	9.9	15.642	38.9	61.462	1	26.228	57.8125	23.384	14.9378	11.376	0
1	52	0	1	0	2	1	2	2.8	0.74	0	56.4	41.736	20	14.8	31	22.94	6.9	5.106	33	24.42	1	18.426	53	7.844	8.15603	3.404	0
1	53	3550	3	0	1	2	3	3.9	3.34	0	69.7	232.798	35.9	119.906	30.8	102.872	9.9	33.066	17.9	59.786	0	44.756	76.8802	92.184	3.73027	8.684	2.76
2	28	9000	3	0	2	3	3	3	1.02	0	79.9	81.498	21.2	21.624	53.3	54.366	5.3	5.406	14.2	14.484	1	42.432	76.4151	16.524	6.38298	5.202	0
1	37	0	1	0	4	2	4	4.4	1.61	1	56.3	90.643	31.4	50.554	24	38.64	7.1	11.431	36.3	58.443	1	26.887	47.7707	24.15	5.50622	4.991	0
1	76	2510	3	0	3	0	3	3.99	0.91	0	68.3	62.153	15.6	14.196	50.8	46.228	6.7	6.097	25.1	22.841	1	36.491	64.7436	9.191	6.73499	4.186	1.55
2	37	232	2	0	2	2	3	3.07	1.93	0	63.5	122.555	33.7	65.041	27.3	52.689	5.5	10.615	30	57.9	0	26.248	66.7656	43.425	3.14961	3.86	0
1	52	0	1	0	3	1	3	4.91	3	1	72.2	216.6	35.1	105.3	34.2	102.6	8.8	26.4	18.7	56.1	1	64.5	50.4274	53.1	11.9114	25.8	0
1	57	0	1	0	4	2	4	4.7	1.78	0	63.1	112.318	17.8	31.684	26.1	46.458	7	12.46	35.9	63.902	1	29.904	96.0674	30.438	5.38827	6.052	0
2	63	0	1	0	3	2	4	3.29	1.54	0	70.6	108.724	26.5	40.81	43.1	66.374	16.3	25.102	6.1	9.394	1	54.978	70.566	28.798	7.36544	8.008	0
1	40	61.9	2	0	2	1	2	4.04	0.98	0	73.9	72.422	17.6	17.248	52.5	51.45	52.5	51.45	12.5	12.25	1	40.376	78.9773	13.622	3.7889	2.744	0
1	59	12000	3	0	3	2	3	4.36	2.52	1	62.5	157.5	27	68.04	33.6	84.672	3.9	9.828	29.6	74.592	1	59.724	84.8148	57.708	47.36	74.592	1.57
1	50	0	1	0	1	1	2	4.95	1.41	1	65.3	92.073	32.4	45.684	28.8	40.608	8.6	12.126	21.9	30.879	1	23.547	77.7778	35.532	5.0536	4.653	3.5
1	38	135	2	0	2	2	3	2.63	1.7	1	74.2	126.14	37.8	64.26	33.4	56.78	11	18.7	10.2	17.34	1	38.08	46.8254	30.09	3.63881	4.59	1.514
1	43	0	1	0	3	2	3	1.75	2.61	0	69	180.09	40.8	106.488	22.4	58.464	7.5	19.575	22.6	58.986	0	24.273	64.2157	68.382	6.81159	12.267	0
1	33	0	1	0	2	2	3	4	2.27	1	57.5	130.525	39.3	89.211	18	40.86	6.7	15.209	32.8	74.456	0	11.804	69.7201	62.198	4	5.221	0
1	29	72	2	0	3	3	4	3.8	2.99	0	68.1	203.619	28.2	84.318	34.5	103.155	2.7	8.073	26.7	79.833	0	43.355	82.9787	69.966	14.6843	29.9	0
1	41	104	2	0	4	2	4	3.33	2.36	1	65.7	155.052	30	70.8	27.9	65.844	23.9	56.404	7.2	16.992	0	32.568	82.3333	58.292	3.19635	4.956	0
2	48	168	2	0	3	1	3	8.29	1.43	1	86.4	123.552	42.1	60.203	39.6	56.628	7.2	10.296	5.2	7.436	0	20.878	60.5701	36.465	15.8565	19.591	3
1	47	50.1	2	0	3	1	3	3.66	2.3	0	72.3	166.29	36.2	83.26	26	59.8	4.5	10.35	22.3	51.29	0	29.67	75.9669	63.25	3.87275	6.44	1.55
1	45	989	2	0	3	2	3	3.57	1.49	1	77.4	115.326	38	56.62	37	55.13	16.3	24.287	7.1	10.579	0	30.843	73.6842	41.72	6.71835	7.748	1.16
1	54	0	1	0	1	2	3	6.39	3.09	1	61.1	188.799	34.9	107.841	23.4	72.306	8.2	25.338	28.6	88.374	0	25.029	65.3295	70.452	3.76432	7.107	0
1	49	449	2	0	3	2	3	3.18	1.47	0	53	77.91	27.6	40.572	16.5	24.255	7.9	11.613	36.9	54.243	0	13.524	67.029	27.195	6.41509	4.998	0
1	46	9260	3	0	4	2	4	6.03	1.15	0	58.8	67.62	37.5	43.125	20.6	23.69	5.6	6.44	37.6	43.24	0	5.635	67.2	28.98	4.93197	3.335	0
1	53	155	2	0	3	0	3	4.4	3.18	0	74.3	236.274	35.9	114.162	36.4	115.752	8.3	26.394	14.9	47.382	1	79.818	66.5738	76.002	3.63392	8.586	1.55
1	54	0	1	0	1	1	2	2.85	2.04	0	65.6	133.824	36.4	74.256	25.2	51.408	8.9	18.156	17.1	34.884	1	40.392	76.6484	56.916	4.57317	6.12	0
1	46	662	2	0	3	2	3	7.18	1.87	0	58.4	109.208	34.5	64.515	19.3	36.091	4.7	8.789	33.7	63.019	0	11.781	77.971	50.303	6.84932	7.48	0
1	79	7580	3	0	4	1	4	3.3	1.8	1	52.8	95.04	26.6	47.88	29.2	52.56	9.2	16.56	35.2	63.36	1	31.68	89.4737	42.84	7.19697	6.84	0
1	38	153	2	0	3	1	3	4.24	3.28	0	65.7	215.496	35.4	116.112	28	91.84	15.5	50.84	17	55.76	0	44.28	61.0169	70.848	2.28311	4.92	1.55
1	48	0	1	0	1	1	2	4.47	0.73	0	75	54.75	24.6	17.958	39.7	28.981	4.1	2.993	19.7	14.381	1	18.542	97.1545	17.447	16.5333	9.052	0
1	44	0	1	0	4	1	4	2.09	2.7	0	60	162	33.5	90.45	19.1	51.57	12.8	34.56	27.1	73.17	0	12.69	74.6269	67.5	4	6.48	11.08
2	56	866	2	0	3	1	3	2.49	2.83	0	84	237.72	26.2	74.146	37.6	106.408	4.4	12.452	9.9	28.017	1	67.354	90.8397	67.354	6.90476	16.414	0
1	48	0	1	0	3	1	3	4.43	1.83	1	53	96.99	25.9	47.397	28.5	52.155	8.5	15.555	37.9	69.357	0	14.091	79.9228	37.881	2.64151	2.562	3.09
1	39	159	2	0	4	2	4	4.59	2.01	1	43.5	87.435	43.5	87.435	19.1	38.391	3.6	7.236	52.4	105.324	0	11.859	27.3563	23.919	5.97701	5.226	1.55
1	54	208	2	0	3	1	3	3.17	1.41	0	57.5	81.075	31.2	43.992	21.4	30.174	21.4	30.174	15.9	22.419	0	12.831	78.5256	34.545	1.56522	1.269	0
1	35	249	2	0	4	1	4	4.21	1.66	0	79.7	132.302	29.9	49.634	44.7	74.202	6.9	11.454	12.9	21.414	1	50.796	63.8796	31.706	3.63864	4.814	3.44
2	31	0	1	0	3	0	3	3.23	1.51	1	69.6	105.096	32.2	48.622	32.4	48.924	12	18.12	14.1	21.291	0	19.177	61.4907	29.898	3.01724	3.171	0
1	50	2250	3	0	4	1	4	8.08	1.51	0	70.4	106.304	33.3	50.283	34.8	52.548	4.5	6.795	24.5	36.995	1	36.24	68.4685	34.428	6.96023	7.399	1.55
1	52	2320	3	0	1	2	3	5.16	1.37	1	70.6	96.722	31.4	43.018	38.3	52.471	3.8	5.206	25	34.25	0	20.824	76.7516	33.017	4.95751	4.795	3.27
1	50	106	2	0	1	3	4	2.15	1.32	0	76.7	101.244	28.3	37.356	41.8	55.176	2.7	3.564	19.8	26.136	0	17.82	36.7491	13.728	10.691	10.824	0
2	62	549	2	0	3	2	3	3.55	2.36	1	51.7	122.012	28.9	68.204	20.2	47.672	9.7	22.892	37.8	89.208	1	29.028	94.8097	64.664	7.73694	9.44	2.419
1	80	1150	2	0	3	0	3	2.52	1.4	0	67.9	95.06	31.9	44.66	31.9	44.66	1.4	1.96	30.5	42.7	1	35.56	78.9969	35.28	7.21649	6.86	10.638
2	58	259	2	0	3	2	3	2.3	1.3	1	51.1	66.43	22.9	29.77	24.2	31.46	7.9	10.27	40.4	52.52	0	13.26	77.7293	23.14	14.2857	9.49	4.52
1	49	0	1	0	3	2	3	5.63	1	0	80.4	80.4	29.4	29.4	44.2	44.2	6.2	6.2	12.8	12.8	1	34.1	84.6939	24.9	4.47761	3.6	0
1	74	44900	3	0	3	3	3	4.87	1.92	1	75.2	144.384	31.9	61.248	40.8	78.336	5.7	10.944	19	36.48	1	44.928	92.4765	56.64	12.367	17.856	0
1	50	39.4	2	0	4	1	3	6.36	1.55	1	85.8	132.99	51.5	79.825	32.2	49.91	7.1	11.005	6.5	10.075	1	37.82	56.699	45.26	2.44755	3.255	1.55
2	55	0	1	0	3	2	3	3.37	1.78	0	73.4	130.652	38.7	68.886	30.9	55.002	11.4	20.292	14.3	25.454	1	39.872	55.5556	38.27	4.08719	5.34	0
1	66	80.9	2	0	3	0	3	4.52	1.64	0	80.7	132.348	24.1	39.524	45.6	74.784	4.5	7.38	14.3	23.452	1	58.548	59.3361	23.452	7.93061	10.496	2.88
1	48	0	1	0	3	3	4	6.12	1.98	0	66.5	131.67	34.2	67.716	27.8	55.044	15.1	29.898	17.4	34.452	0	19.8	67.2515	45.54	3.15789	4.158	1.55
1	50	0	1	0	1	2	3	2.67	1.59	0	80.1	127.359	37.8	60.102	38.7	61.533	6.5	10.335	11.7	18.603	0	28.461	64.2857	38.637	12.4844	15.9	1.55
1	52	0	1	0	3	1	3	7.32	1.86	1	62.4	116.064	41.9	77.934	17.2	31.992	11	20.46	25.9	48.174	0	9.486	71.8377	55.986	3.84615	4.464	1.55
1	52	0	1	0	4	1	4	3.54	1.75	0	70.8	123.9	40.7	71.225	27.8	48.65	4.2	7.35	25	43.75	0	16.45	64.8649	46.2	7.9096	9.8	0
1	41	0	1	0	3	0	3	4.26	0.78	1	79.3	61.854	24.3	18.954	49	38.22	5.4	4.212	15.2	11.856	1	27.456	81.893	15.522	10.2144	6.318	2.26
1	48	0	1	0	4	1	4	4.04	2.37	0	48.2	114.234	21.8	51.666	26.4	62.568	4	9.48	39.2	92.904	1	59.724	68.8073	35.55	1.45228	1.659	0
1	49	145	2	0	3	1	3	3.2	1.58	0	80.1	126.558	19.6	30.968	45.2	71.416	1.1	1.738	8	12.64	1	55.142	87.7551	27.176	4.49438	5.688	0
1	49	10200	3	0	2	3	4	4.8	2.34	0	85.1	199.134	26.2	61.308	58.6	137.124	1	2.34	12	28.08	1	108.576	83.5878	51.246	9.98825	19.89	10.66
1	49	570	2	0	4	2	4	5.29	1.31	0	69.9	91.569	26.7	34.977	29	37.99	3.8	4.978	18.4	24.104	0	17.816	75.2809	26.331	3.00429	2.751	0
1	50	2290	3	0	2	3	4	2.66	1.48	0	63.7	94.276	30.8	45.584	28.4	42.032	6.5	9.62	25.6	37.888	1	30.044	56.1688	25.604	7.84929	7.4	0
1	47	478	2	0	3	2	3	4.63	1.79	0	86.4	154.656	33	59.07	22.7	40.633	22.7	40.633	6.1	10.919	1	25.955	79.3939	46.898	32.5231	50.299	0
1	63	2160	3	0	4	3	4	2.67	1.77	0	73.3	129.741	48.4	85.668	22.2	39.294	13	23.01	9	15.93	0	16.992	59.0909	50.622	12.4147	16.107	0
1	46	165	2	0	3	2	3	2.78	1.46	0	60.3	88.038	35.2	51.392	19.4	28.324	10.2	14.892	27	39.42	0	14.162	63.9205	32.85	10.4478	9.198	2.938
1	51	83	2	0	3	1	3	3.65	1.78	0	62.3	110.894	27.9	49.662	33.6	59.808	8.1	14.418	25.4	45.212	0	32.752	62.3656	30.972	5.939	6.586	0
1	48	0	1	0	3	1	3	2.74	2.51	0	46.6	116.966	30.5	76.555	18.4	46.184	11.4	28.614	38.8	97.388	0	21.335	57.7049	44.176	6.00858	7.028	0
1	39	0	1	0	2	2	3	2.86	2.43	1	59.3	144.099	26.6	64.638	30.9	75.087	7.6	18.468	27.4	66.582	1	42.525	84.2105	54.432	7.9258	11.421	0
2	65	0	1	0	3	0	2	4.08	2.08	0	77.4	160.992	32.4	67.392	16.9	35.152	13.2	27.456	7.2	14.976	0	9.776	75.3086	50.752	10.2067	16.432	0
1	45	0	1	0	4	1	4	5.67	0.93	0	79.7	74.121	29.2	27.156	46.1	42.873	3.5	3.255	12.7	11.811	1	28.272	77.0548	20.925	8.28105	6.138	4.065
1	55	0	1	0	2	1	2	4.24	1.58	0	74.3	117.394	32.7	51.666	31	48.98	8.3	13.114	15.8	24.964	1	29.072	79.8165	41.238	9.28668	10.902	1.195
1	20	103	2	0	3	2	3	1.89	1.71	0	81.5	139.365	32.3	55.233	33.8	57.798	4.6	7.866	11.2	19.152	0	16.074	52.322	28.899	3.19018	4.446	0
1	29	0	1	0	3	1	3	4.88	2.21	0	70.3	155.363	32.2	71.162	34.3	75.803	17.4	38.454	7.5	16.575	0	17.017	50	35.581	1.13798	1.768	1.499
1	69	0	1	0	3	2	3	3.56	2.18	1	37.1	80.878	21	45.78	14.6	31.828	5.2	11.336	54.4	118.592	0	14.17	56.1905	25.724	4.58221	3.706	7.402
1	55	0	1	0	3	1	3	3.21	1.85	0	55.6	102.86	35.9	66.415	15.8	29.23	13.2	24.42	31	57.35	0	6.66	66.0167	43.845	9.35252	9.62	0
1	51	1090	2	0	3	2	3	5.88	2.3	0	76.6	176.18	29.4	67.62	44.9	103.27	3.9	8.97	16.5	37.95	1	71.99	72.449	48.99	13.577	23.92	1.703
1	50	0	1	0	3	2	3	1.68	1.26	0	67.3	84.798	35.4	44.604	29.3	36.918	6.1	7.686	22.1	27.846	0	19.026	80.226	35.784	7.87519	6.678	2.903
1	57	15600	3	0	3	2	3	6.75	1.4	0	61.7	86.38	44.9	62.86	15	21	8.4	11.76	22.8	31.92	0	7.42	44.098	27.72	6.96921	6.02	0
1	29	540	2	0	3	1	3	3.9	1.75	0	69.8	122.15	28	49	37.7	65.975	5.4	9.45	26.9	47.075	1	46.375	60.3571	29.575	6.30372	7.7	0
1	43	1610	3	0	2	2	3	2.87	1.63	0	46.3	75.469	28.6	46.618	14.8	24.124	7.3	11.899	38	61.94	0	11.41	75.8741	35.371	4.75162	3.586	0
2	42	2180	3	0	3	1	3	3.09	2.23	0	58.4	130.232	33	73.59	18.1	40.363	6.8	15.164	29	64.67	0	15.61	84.8485	62.44	2.56849	3.345	0
1	40	0	1	0	3	0	3	4.6	3.07	0	76.4	234.548	34	104.38	32.9	101.003	5.6	17.192	13.7	42.059	0	30.393	55.5882	58.023	1.83246	4.298	0
1	48	4050	3	0	3	3	4	8.69	3	0	50.7	152.1	17.8	53.4	30.7	92.1	10.9	32.7	30	90	0	24.3	73.0337	39	8.08679	12.3	0
2	42	1140	2	0	3	1	3	5.96	1.57	1	62.3	97.811	29.5	46.315	24.5	38.465	10.8	16.956	17.7	27.789	0	16.485	69.1525	32.028	5.29695	5.181	3.016
1	31	1240	2	0	3	2	3	6.01	3.87	0	47.1	182.277	27.7	107.199	18.7	72.369	13.6	52.632	36.5	141.255	0	38.313	75.8123	81.27	6.36943	11.61	0
2	35	253	2	0	2	1	2	2.77	1.04	1	73.1	76.024	28.7	29.848	36.1	37.544	11.4	11.856	12.5	13	1	24.856	58.5366	17.472	2.87278	2.184	4.072
1	30	0	1	0	2	1	2	6.24	1.95	0	71.6	139.62	30	58.5	23.2	45.24	8.1	15.795	15.7	30.615	0	18.135	63.6667	37.245	0.837989	1.17	0
2	34	224	2	0	2	1	2	5.6	0.96	0	57.3	55.008	32.8	31.488	22.1	21.216	5	4.8	29.3	28.128	0	9.312	64.3293	20.256	4.88656	2.688	1.686
2	66	0	1	0	2	1	2	3.36	1.06	0	71.8	76.108	21.6	22.896	28.9	30.634	13.1	13.886	9	9.54	1	18.762	77.7778	17.808	1.81058	1.378	0
1	61	373	2	0	3	1	3	4.37	1.29	0	65.7	84.753	28.2	36.378	36	46.44	16.7	21.543	15.2	19.608	1	28.509	76.2411	27.735	1.36986	1.161	4.219
1	68	0	1	0	3	2	4	11.09	1.77	0	75.6	133.812	23	40.71	52.8	93.456	9.2	16.284	14.8	26.196	1	56.64	70.4348	28.674	3.83598	5.133	0
1	61	0	1	0	3	0	3	1.94	0.91	0	77.2	70.252	39.1	35.581	29.6	26.936	2.2	2.002	19.2	17.472	0	13.832	78.7724	28.028	4.14508	2.912	0
2	62	0	1	0	4	1	4	2.08	0.79	1	54.4	42.976	22	17.38	23.6	18.644	7.3	5.767	37.9	29.941	0	9.638	79.0909	13.746	2.94118	1.264	0
2	27	1080	2	0	3	3	4	2.12	2.18	0	42	91.56	18.7	40.766	21.5	46.87	5.1	11.118	43.9	95.702	0	15.26	44.385	18.094	3.80952	3.488	0
1	26	52.4	2	0	3	2	3	3.26	1.86	0	62.9	116.994	27.3	50.778	30.4	56.544	10.5	19.53	26.3	48.918	1	34.596	67.7656	34.41	4.92846	5.766	7.361
1	59	0	1	0	4	2	4	2.81	1.48	0	65.1	96.348	28.9	42.772	25.5	37.74	4.9	7.252	29.9	44.252	0	20.72	48.0969	20.572	5.83717	5.624	8.494
1	74	0	1	0	3	0	3	3.09	2.16	1	33.2	71.712	14.6	31.536	9.3	20.088	44.1	95.256	20.9	45.144	0	9.72	86.3014	27.216	4.51807	3.24	4.695
2	20	0	1	0	3	1	3	4.89	2.51	1	63.3	158.883	35.5	89.105	30.3	76.053	6.9	17.319	29	72.79	0	33.383	64.507	57.479	3.31754	5.271	6.271
2	47	0	1	0	3	1	3	3.13	0.95	1	58.3	55.385	24.5	23.275	31.5	29.925	5.6	5.32	35.3	33.535	1	17.1	44.0816	10.26	8.91938	4.94	0
1	31	0	1	0	4	1	4	5.84	1.86	1	76.9	143.034	29.3	54.498	25.6	47.616	11.4	21.204	11.3	21.018	0	13.95	66.5529	36.27	7.15215	10.23	0
1	52	249	2	0	3	1	3	2.63	1.66	0	28.5	47.31	19.7	32.702	7.9	13.114	14.3	23.738	51.6	85.656	0	4.316	73.0964	23.904	3.15789	1.494	3.452
1	48	0	1	0	1	0	1	3.26	2.71	0	76.7	207.857	24.2	65.582	45.8	124.118	6.6	17.886	16.7	45.257	1	69.647	77.686	50.948	4.95437	10.298	0
1	36	87.6	2	0	3	3	4	4.58	1.58	0	72.6	114.708	27.8	43.924	42.1	66.518	7.9	12.482	17.6	27.808	1	38.078	70.1439	30.81	5.78512	6.636	0
2	12	1420	2	0	4	3	4	4.55	1.97	0	81.6	160.752	21.1	41.567	55.3	108.941	9.7	19.109	8.7	17.139	1	75.845	29.3839	12.214	9.55882	15.366	0
1	20	1180	2	0	4	3	4	5.24	1.55	0	66.2	102.61	28.4	44.02	32.1	49.755	6.2	9.61	27.1	42.005	1	35.495	24.6479	10.85	6.34441	6.51	1.637
1	46	0	1	0	2	0	2	3.53	1.61	0	83.4	134.274	51.5	82.915	27.4	44.114	9.1	14.651	7	11.27	0	17.871	64.0777	53.13	5.03597	6.762	2.11
2	49	0	1	0	3	1	3	2.34	1.63	0	85.3	139.039	48.5	79.055	30.5	49.715	5.4	8.802	9.1	14.833	0	20.701	62.4742	49.389	5.74443	7.987	0
1	49	0	1	0	4	3	4	2.7	1.27	1	80.9	102.743	39.3	49.911	33.3	42.291	5.6	7.112	12.9	16.383	1	25.654	63.3588	31.623	13.9679	14.351	0

## Sheet: validation
gender	age	EBV_DNA	EBV1500	post_treated_EBV	T	N	stage	NEU	LY	TARGET	CD3	CD3_A	CD4	CD4_A	CD8	CD8_A	CD19	CD19_A	NK	NK_A	CD28_CD8_GROUP	CD8CD28_A	CD45RO_R_CD4	CD4CD45RO_A	HLA_DR_R_CD3	CD3_HLADR_A	VCA	EA
1	47	123	2	0	3	3	4	3.12	2.27	0	82.2	186.594	43.7	99.199	38.2	86.714	9.3	21.111	8.1	18.387	0	37.228	72.54	71.959	5.71776	10.669	1.495	1.52
2	36	6410	3	1	3	3	4	3.71	1.09	1	68.1	74.229	26.1	28.449	39.2	42.728	3.4	3.706	28	30.52	1	26.051	66.2835	18.857	5.1395	3.815	5.03	1.4
1	42	666	2	0	3	2	3	6.19	2.33	1	49.8	116.034	28.7	66.871	19.2	44.736	11.2	26.096	39	90.87	1	33.552	78.0488	52.192	3.41365	3.961	0	0
1	36	438	2	0	1	3	4	2.57	1.83	0	71.5	130.845	24.3	44.469	44.3	81.069	3.1	5.673	24.7	45.201	1	61.854	71.1934	31.659	6.57343	8.601	3.32	0
2	52	324	2	0	3	3	4	5.2	1.12	0	58.3	65.296	33.4	37.408	22.2	24.864	5.9	6.608	35	39.2	0	7.504	49.7006	18.592	5.1458	3.36	2.584	1.55
1	47	418	2	0	1	2	3	4.72	1.87	0	59	110.33	31.1	58.157	24	44.88	22.1	41.327	17.9	33.473	0	6.545	67.2026	39.083	2.88136	3.179	1.83	1.96
1	70	172	2	0	3	2	3	3.59	2.28	1	70.5	160.74	35	79.8	32.4	73.872	4	9.12	25.2	57.456	1	50.388	56.8571	45.372	4.53901	7.296	2.584	1.55
1	62	19200	3	1	3	2	3	4.71	2.51	1	74.9	187.999	36	90.36	33.8	84.838	4.6	11.546	20.3	50.953	1	63.503	59.4444	53.714	1.73565	3.263	0	0
1	58	425	2	1	4	1	4	4.74	1.67	1	62.2	103.874	28.3	47.261	34.9	58.283	7.1	11.857	30.8	51.436	1	40.748	80.9187	38.243	2.73312	2.839	2.584	1.55
1	43	130	2	1	4	2	4	4.06	2.09	1	66	137.94	40.4	84.436	22.8	47.652	2.2	4.598	31.6	66.044	0	11.704	74.7525	63.118	3.93939	5.434	2.584	1.55
1	40	1720	3	0	2	2	3	4.16	1.43	1	54.7	78.221	33.2	47.476	20.8	29.744	16.9	24.167	27.4	39.182	0	3.432	58.4337	27.742	2.01097	1.573	1.18	0
1	23	363	2	0	3	2	3	8.41	0.99	1	51.2	50.688	23.9	23.661	28.2	27.918	6.5	6.435	41.8	41.382	0	3.762	75.3138	17.82	4.10156	2.079	1.353	0
1	40	19.1	2	0	4	2	4	3.67	1.83	1	52.4	95.892	27.2	49.776	22.7	41.541	4.1	7.503	42.4	77.592	1	24.522	40.4412	20.13	4.58015	4.392	2.853	0
1	45	212	2	0	3	2	3	3.47	1.17	0	67.1	78.507	42.9	50.193	19.2	22.464	6.9	8.073	25.5	29.835	0	8.541	65.2681	32.76	1.49031	1.17	1.32	0
1	15	377	2	0	3	3	4	4.18	1.15	0	64.8	74.52	28.5	32.775	35.6	40.94	17.6	20.24	17.1	19.665	1	23.115	42.4561	13.915	4.32099	3.22	0	0
1	37	8220	3	0	3	3	4	10.64	1.04	0	87.1	90.584	26.1	27.144	58	60.32	5.2	5.408	6.8	7.072	1	42.12	67.8161	18.408	8.26636	7.488	0	0
1	51	0	1	0	2	1	2	4.34	1.11	0	58.6	65.046	25.4	28.194	30.8	34.188	17.6	19.536	23.8	26.418	1	21.312	62.2047	17.538	6.65529	4.329	0	0
1	39	243	2	0	3	3	4	6.44	2.55	1	82.9	211.395	55.1	140.505	27.6	70.38	5.9	15.045	11	28.05	1	52.53	83.6661	117.555	2.17129	4.59	1.26	0
1	44	0	1	0	3	1	3	7.9	1.1	1	51.7	56.87	30.8	33.88	19	20.9	5.6	6.16	42.4	46.64	1	14.52	70.4545	23.87	1.93424	1.1	1.7	0
1	61	2230	3	0	4	2	4	2.85	1.76	0	82.2	144.672	38.1	67.056	37.7	66.352	5.1	8.976	12.2	21.472	1	38.016	73.7533	49.456	4.74453	6.864	4.228	2.448
1	48	190	2	0	3	3	3	5.03	2.49	0	74	184.26	31.7	78.933	39.9	99.351	3.9	9.711	21.1	52.539	1	73.953	52.0505	41.085	5.40541	9.96	0	0
1	33	500	2	0	4	3	4	0.64	1.02	0	79.9	81.498	37.3	38.046	43	43.86	4.8	4.896	15	15.3	1	30.396	57.6408	21.93	10.7635	8.772	2.37	1.07
2	28	0	1	0	3	3	4	3.2	2.02	0	60.8	122.816	35.4	71.508	20	40.4	14.3	28.886	25.1	50.702	0	18.382	51.6949	36.966	4.27632	5.252	0	0
1	56	8690	3	1	3	3	4	5.43	1.34	0	35.5	47.57	20.2	27.068	15.2	20.368	5.4	7.236	57.7	77.318	1	12.998	74.7525	20.234	5.91549	2.814	1.7	0
1	50	5660	3	0	3	3	3	5.93	2.96	0	69.6	206.016	50.8	150.368	18.5	54.76	13.6	40.256	16.4	48.544	0	18.056	67.7165	101.824	1.2931	2.664	0	0
1	53	578	2	0	3	2	3	2.35	2.26	0	81.5	184.19	20.7	46.782	58.9	133.114	7.9	17.854	8.5	19.21	1	95.372	76.3285	35.708	6.01227	11.074	1.12	0
1	36	0	1	0	3	3	4	3.53	0.98	0	64.6	63.308	33.1	32.438	32.8	32.144	9.9	9.702	24.1	23.618	1	19.404	46.8278	15.19	6.03715	3.822	0	0
1	57	354	2	0	3	2	3	5.96	3.73	0	73.8	275.274	31.6	117.868	28.5	106.305	5.5	20.515	20.3	75.719	1	68.259	76.8987	90.639	2.16802	5.968	0	0
1	53	193	2	0	4	2	4	5.78	1.17	0	56.2	65.754	37.6	43.992	19	22.23	13.8	16.146	29.2	34.164	1	15.21	63.2979	27.846	7.11744	4.68	2.584	1.55
2	41	228	2	0	3	3	4	4.92	1.08	0	76	82.08	30.8	33.264	38	41.04	6.6	7.128	16.4	17.712	0	17.28	50.6494	16.848	1.31579	1.08	0	0
2	49	0	1	0	2	0	2	4.46	1.45	0	74.7	108.315	30.4	44.08	39.7	57.565	7.4	10.73	17.9	25.955	1	38.86	78.2895	34.51	2.94511	3.19	0	0
1	34	952	2	0	3	2	3	2.79	1.65	0	79.3	130.845	14	23.1	28.6	47.19	1.6	2.64	18.6	30.69	1	33	70	16.17	2.90038	3.795	3.84	0
1	37	405	2	0	3	2	3	2.88	1.96	1	65.1	127.596	38	74.48	27.8	54.488	8.8	17.248	25.3	49.588	0	27.048	73.4211	54.684	2.30415	2.94	3.26	0
1	39	3220	3	0	4	0	4	3.98	1.26	0	69.2	87.192	43.6	54.936	18.1	22.806	7.5	9.45	21.9	27.594	0	10.962	83.7156	45.99	11.2717	9.828	0	0
1	58	0	1	0	4	2	4	4.17	1.94	1	58.5	113.49	22.8	44.232	29.8	57.812	24.9	48.306	16	31.04	1	37.248	53.9474	23.862	3.93162	4.462	2.584	1.55
1	72	2250	3	1	3	3	4	4.43	1.82	1	84	152.88	32.6	59.332	50.2	91.364	6.1	11.102	9.6	17.472	1	68.068	67.4847	40.04	6.19048	9.464	2.584	1.55
1	39	26.4	2	0	4	2	4	4.37	1.34	0	69.9	93.666	12.1	16.214	53.9	72.226	6.2	8.308	24.6	32.964	1	63.382	74.3802	12.06	1.57368	1.474	3.85	0
1	35	0	1	0	4	2	4	1.47	1.5	1	76.4	114.6	19.5	29.25	48.8	73.2	13.6	20.4	9.5	14.25	1	57.15	59.4872	17.4	1.96335	2.25	2.19	0
1	29	214	2	1	1	3	4	7.38	1.66	1	80	132.8	31.3	51.958	35.3	58.598	7.1	11.786	12.4	20.584	0	11.952	70.607	36.686	3.375	4.482	1.54	0
2	55	59	2	0	2	1	2	3.34	2.5	1	51	127.5	30.2	75.5	18.8	47	17.3	43.25	31.5	78.75	0	12.75	59.2715	44.75	2.94118	3.75	4.62	4.69
1	60	0	1	0	4	1	4	1.58	1.44	0	66.3	95.472	32.2	46.368	34.1	49.104	9	12.96	24.4	35.136	0	20.16	76.087	35.28	7.54148	7.2	0	0
1	43	7330	3	0	4	1	4	5.77	1.76	1	87.1	153.296	29.6	52.096	57.3	100.848	6.2	10.912	6.4	11.264	1	74.448	75.6757	39.424	5.16648	7.92	0	0
2	35	1880	3	0	4	2	4	8.88	1.88	0	80.4	151.152	35	65.8	37.4	70.312	7.2	13.536	12.4	23.312	0	29.516	53.4286	35.156	7.21393	10.904	0	0
1	61	63	2	0	3	2	3	5.28	0.98	1	81.8	80.164	51.5	50.47	18	17.64	1.9	1.862	16.6	16.268	1	13.132	30.4854	15.386	22.1271	17.738	0	0
2	26	0	1	0	4	2	4	5.5	2.61	1	72.1	188.181	36.4	95.004	29.5	76.995	2.8	7.308	24.8	64.728	0	32.625	46.1538	43.848	4.29958	8.091	1.92	0
1	53	0	1	0	4	1	4	4.69	2.04	0	63.7	129.948	34.7	70.788	28.8	58.752	10.9	22.236	25.3	51.612	0	27.54	63.9769	45.288	5.33752	6.936	8.6	9.75
1	52	0	1	0	3	1	3	5.05	2.25	1	78.7	177.075	49.2	110.7	33.5	75.375	11.5	25.875	10	22.5	0	35.325	57.1138	63.225	4.82846	8.55	4.073	5.293
1	40	0	1	0	1	0	1	3.53	2.24	1	81.8	183.232	20.1	45.024	57.3	128.352	2.8	6.272	15.7	35.168	1	91.392	69.1542	31.136	0.855746	1.568	8.847	11.82
1	41	7400	3	0	3	2	3	2.73	1.62	1	54.1	87.642	20	32.4	30.5	49.41	8.1	13.122	36.7	59.454	1	28.674	62.5	20.25	4.06654	3.564	1.325	1.264
2	41	0	1	0	3	1	3	5.46	0.54	0	62.8	33.912	34.5	18.63	22.9	12.366	8.4	4.536	28.4	15.336	0	6.858	71.3043	13.284	4.29936	1.458	4.272	1.961
1	51	481	2	0	3	2	3	5	2.66	0	75.9	201.894	36.2	96.292	32.1	85.386	18.4	48.944	5.9	15.694	0	35.378	63.5359	61.18	1.44928	2.926	3.141	0
1	62	269	2	0	4	2	4	3.15	1.54	0	58	89.32	42.8	65.912	11.9	18.326	5.7	8.778	35.3	54.362	0	3.234	59.1121	38.962	1.72414	1.54	1.338	1.924
2	30	2490	3	0	2	3	4	0.33	1.46	0	86.7	126.582	34.7	50.662	49.9	72.854	4	5.84	8.6	12.556	0	40.734	66.5706	33.726	10.7266	13.578	0	0
1	41	0	1	0	3	1	3	6.12	4.23	0	66	279.18	39.3	166.239	25.8	109.134	23.7	100.251	10.7	45.261	0	30.456	47.5827	79.101	0.606061	1.692	0	0
1	53	0	1	0	3	1	3	3.65	2.84	0	79	224.36	32.1	91.164	42.2	119.848	3.9	11.076	17	48.28	1	75.26	72.5857	66.172	3.03797	6.816	0	0
2	49	138	2	0	3	2	3	4.26	1.02	0	72.3	73.746	23.5	23.97	48.7	49.674	15.1	15.402	11.8	12.036	1	39.984	62.1277	14.892	2.76625	2.04	2.438	0
1	47	119	2	0	3	2	3	2.59	3.21	0	53.9	173.019	31.5	101.115	23.3	74.793	13.6	43.656	31.8	102.078	0	29.211	64.127	64.842	9.6475	16.692	3.76	6.324
2	39	270	2	0	2	1	3	3.98	1.6	1	72.1	115.36	32.8	52.48	37.9	60.64	6.1	9.76	20.9	33.44	0	31.84	72.8659	38.24	3.32871	3.84	0	0
1	45	218	2	0	3	1	3	4.28	1.5	0	75.4	113.1	33	49.5	40.7	61.05	11.8	17.7	12.5	18.75	1	34.35	64.5455	31.95	2.65252	3	1.123	0
1	51	215	2	0	3	2	3	3.27	1.95	0	59.5	116.025	30.9	60.255	26.6	51.87	9.3	18.135	29.6	57.72	0	22.62	89.9676	54.21	3.69748	4.29	2.046	0
1	32	173	2	0	4	2	4	4.63	2.34	1	42.8	100.152	23.1	54.054	18.4	43.056	9	21.06	48	112.32	0	11.466	63.2035	34.164	2.80374	2.808	0	0
1	57	72	2	0	3	2	3	4.09	3.22	1	73.9	237.958	48.1	154.882	23.9	76.958	8.3	26.726	17.3	55.706	0	31.556	66.736	103.362	0.947226	2.254	1.735	0
1	42	702	2	0	3	3	4	3.15	1.13	1	77.2	87.236	20.7	23.391	52.2	58.986	3.3	3.729	18.7	21.131	1	40.341	85.0242	19.888	2.07254	1.808	0	0
2	52	1880	3	0	1	3	4	4.45	1.48	0	80.9	119.732	51.9	76.812	18	26.64	11.3	16.724	7.9	11.692	0	13.024	52.2158	40.108	1.85414	2.22	1.148	1.107
1	45	0	1	0	3	2	3	4.36	2.37	1	70.4	166.848	30.4	72.048	37.3	88.401	9.2	21.804	19.9	47.163	1	51.666	62.8289	45.267	3.125	5.214	2.198	0
2	37	43	2	0	3	3	4	2.89	1.99	1	83.7	166.563	45.2	89.948	31.3	62.287	7.6	15.124	8.7	17.313	0	25.671	57.7434	51.939	4.06213	6.766	1.649	0
2	49	164	2	0	2	2	3	3.82	1.59	0	77.7	123.543	44	69.96	28.1	44.679	10.9	17.331	11.4	18.126	0	11.289	56.3636	39.432	1.8018	2.226	1.584	18.615
1	32	626	2	0	2	2	3	3.76	1.65	1	74.8	123.42	25.2	41.58	45.2	74.58	4.9	8.085	20.3	33.495	0	41.085	69.4444	28.875	1.73797	2.145	0	0
1	69	327	2	0	1	2	3	5.73	2.55	0	52	132.6	27.4	69.87	23.5	59.925	7.8	19.89	39.9	101.745	0	17.85	76.6423	53.55	4.23077	5.61	0	0
2	41	1560	3	0	4	2	4	4.83	1.01	1	69.8	70.498	30.7	31.007	31.1	31.411	3.7	3.737	28	28.28	0	17.372	48.2085	14.948	2.149	1.515	1.579	0
1	57	260	2	0	2	1	2	5.5	1.65	0	71.8	118.47	31.5	51.975	41.4	68.31	6.1	10.065	21.7	35.805	0	31.185	93.0159	48.345	8.91365	10.56	3.64	1.497
2	58	999	2	0	4	2	4	6.48	1.14	0	65.7	74.898	36.3	41.382	25.1	28.614	10.9	12.426	23.2	26.448	0	12.198	79.0634	32.718	4.2618	3.192	4.154	5.02
2	73	30900	3	1	4	2	4	3.79	1.29	0	75.5	97.395	37.3	48.117	27.6	35.604	6.5	8.385	18.4	23.736	1	22.962	66.4879	31.992	3.57616	3.483	2.7	0
2	62	986	2	0	3	2	3	6.11	2.17	0	83.9	182.063	31.6	68.572	50	108.5	5.4	11.718	12.6	27.342	1	76.818	55.6962	38.192	5.00596	9.114	4.707	0
1	48	582	2	0	2	3	4	3.09	2.43	1	60	145.8	32.4	78.732	21	51.03	4.7	11.421	35.3	85.779	0	24.543	72.8395	57.348	3.5	5.103	0	0
2	60	23.7	2	0	2	1	2	4.46	2.83	0	85.2	241.116	42.9	121.407	40.9	115.747	6.4	18.112	8	22.64	1	78.957	64.5688	78.391	1.64319	3.962	2.392	0
1	64	1030	2	0	4	2	4	2.95	1.68	1	63.7	107.016	36.3	60.984	20.1	33.768	7.7	12.936	28.3	47.544	0	16.8	67.4931	41.16	2.82575	3.024	3.442	2.623
1	56	339	2	0	3	1	3	6.55	1.14	1	79.9	91.086	28.3	32.262	51.4	58.596	4.7	5.358	15.2	17.328	1	47.538	38.1625	12.312	4.63079	4.218	2.147	6.381
1	59	509	2	0	3	2	3	3.42	1.01	0	71.6	72.316	32.6	32.926	28	28.28	5.7	5.757	22	22.22	1	20.301	81.5951	26.866	3.49162	2.525	2.791	1.984
1	45	3530	3	0	3	2	3	2.72	1.63	0	68.8	112.144	40.3	65.689	28.5	46.455	11.3	18.419	20	32.6	0	23.309	82.6303	54.279	4.50581	5.053	1.945	0
1	63	18.2	2	0	2	3	3	3.03	1.23	1	57.1	70.233	31	38.13	20.3	24.969	7.5	9.225	34.6	42.558	1	15.498	62.5806	23.862	4.55342	3.198	4.469	0
1	36	551	2	0	3	2	3	5.63	1.75	1	61.1	106.925	34.6	60.55	22.8	39.9	16.6	29.05	22.2	38.85	0	12.775	75.4335	45.675	2.12766	2.275	4.672	5.085
1	59	14500	3	0	3	2	3	9.1	1.7	0	59.9	101.83	37.2	63.24	21.8	37.06	1.9	3.23	38	64.6	0	6.12	59.1398	37.4	2.17028	2.21	4.979	0
1	36	271	2	0	3	3	4	4.7	2.42	0	65.9	159.478	34	82.28	23.2	56.144	11.7	28.314	22.4	54.208	0	13.068	44.1176	36.3	3.94537	6.292	5.392	10.18
1	51	0	1	0	1	2	3	4.56	2.74	0	76.1	208.514	30.5	83.57	42.9	117.546	11.7	32.058	12.3	33.702	1	73.432	71.8033	60.006	0.919842	1.918	6.043	3.448
1	36	0	1	0	3	1	3	3.05	2.51	0	52.9	132.779	30	75.3	22.3	55.973	7.3	18.323	39.8	99.898	0	18.072	69.3333	52.208	3.21361	4.267	7.129	1.941
1	43	0	1	0	3	1	3	9.38	1.64	1	72.9	119.556	39.5	64.78	31.4	51.496	4.3	7.052	22.6	37.064	1	35.588	75.443	48.872	2.88066	3.444	2.363	1.679
2	39	0	1	0	2	2	3	4.32	1.74	0	76	132.24	25	43.5	40.9	71.166	9.7	16.878	13.7	23.838	1	54.984	78	33.93	5	6.612	1.702	3.457
1	42	280	2	0	2	1	2	4.01	1.72	0	75.2	129.344	36.1	62.092	38.4	66.048	15.6	26.832	9.1	15.652	1	49.536	59.8338	37.152	2.5266	3.268	2.039	0
1	37	5000	3	0	3	3	4	3.98	2.29	0	61.7	141.293	33	75.57	27.8	63.662	6.1	13.969	32	73.28	0	31.602	49.0909	37.098	2.59319	3.664	2.748	0
1	40	71.5	2	0	2	2	3	6.97	1.09	0	65.1	70.959	43	46.87	16.4	17.876	24.2	26.378	10.4	11.336	0	3.706	60.6977	28.449	1.22888	0.872	5.339	0
1	62	386	2	0	3	2	3	4.13	1.4	1	60.2	84.28	23.3	32.62	28.1	39.34	5.2	7.28	34.5	48.3	0	20.86	72.9614	23.8	6.64452	5.6	0	0
1	60	23.3	2	0	3	2	3	4.35	1.47	0	79.7	117.159	42.8	62.916	31.2	45.864	6.7	9.849	13.4	19.698	0	24.843	67.5234	42.483	6.90088	8.085	1.242	0
1	63	0	1	0	3	3	4	4.64	1.99	0	50.7	100.893	33.8	67.262	16.5	32.835	8.3	16.517	40.5	80.595	0	17.711	59.4675	39.999	3.5503	3.582	0	0
1	53	94.3	2	0	3	1	3	4.26	3.55	0	47	166.85	26.1	92.655	19.1	67.805	9.5	33.725	43.5	154.425	0	23.785	95.7854	88.75	3.61702	6.035	1.225	3.016
2	34	64.8	2	0	4	2	4	6.93	1.86	1	74.3	138.198	37.1	69.006	36.4	67.704	7.2	13.392	17.9	33.294	0	24.366	63.6119	43.896	5.24899	7.254	9.447	4.589
1	48	83.7	2	0	3	2	3	3.22	1.59	0	80.1	127.359	27.1	43.089	48.1	76.479	14.9	23.691	5	7.95	0	41.976	88.1919	38.001	2.24719	2.862	2.265	0
1	51	307	2	0	3	2	3	6.44	1.7	0	74.1	125.97	37.5	63.75	28.3	48.11	16.5	28.05	9.3	15.81	0	16.32	70.4	44.88	3.37382	4.25	2.437	0
1	48	217	2	0	2	2	3	4.75	1.1	0	50.9	55.99	29.2	32.12	20	22	7.2	7.92	41.7	45.87	0	9.24	79.4521	25.52	2.94695	1.65	0	0
1	48	65.5	2	0	3	2	3	5.46	1.31	0	74.3	97.333	34	44.54	26.7	34.977	5.9	7.729	19.6	25.676	0	12.314	59.7059	26.593	2.96097	2.882	13.577	7.78
2	20	0	1	0	4	1	4	5.56	0.92	0	55.1	50.692	20.7	19.044	21.5	19.78	11.2	10.304	33.6	30.912	0	9.568	51.2077	9.752	1.08893	0.552	1.143	0
1	61	195	2	0	4	1	4	4.58	1.45	1	65.2	94.54	27.4	39.73	35.9	52.055	6.4	9.28	28	40.6	0	15.37	91.9708	36.54	5.82822	5.51	8.87	0
1	40	0	1	0	2	1	2	3.12	1.85	0	61.2	113.22	27.9	51.615	30.8	56.98	9.7	17.945	28.7	53.095	1	36.26	69.5341	35.89	2.45098	2.775	0	0
2	68	43.1	2	0	1	0	1	3.45	1.59	0	66.9	106.371	36.2	57.558	26.6	42.294	12.7	20.193	19.9	31.641	0	20.829	85.9116	49.449	1.04634	1.113	4.666	0
1	35	668	2	0	4	2	4	5.36	2.41	0	71.1	171.351	33.9	81.699	34	81.94	7.3	17.593	21.1	50.851	0	41.211	56.9322	46.513	4.64135	7.953	14.044	12.071
1	55	2720	3	0	4	2	4	5.71	2.72	0	63.5	172.72	33.5	91.12	25.8	70.176	7.6	20.672	28.3	76.976	1	46.512	63.8806	58.208	1.88976	3.264	0	0
1	48	39.6	2	0	3	2	3	4.92	2.06	0	79	162.74	22.3	45.938	47.7	98.262	2.4	4.944	17.9	36.874	1	82.812	92.3767	42.436	11.7722	19.158	3.36	0
1	57	66.3	2	1	2	2	3	3.78	1.46	0	50.7	74.022	29.3	42.778	13.1	19.126	14.4	21.024	34.3	50.078	0	3.942	69.9659	29.93	1.97239	1.46	2.201	0
1	32	893	2	0	3	1	3	2.98	1.64	0	83	136.12	25.4	41.656	50.4	82.656	4	6.56	12.8	20.992	1	46.74	65.3543	27.224	9.03614	12.3	1.523	1.168
1	53	2840	3	0	3	1	3	3.7	1.12	0	74.5	83.44	27.3	30.576	28.2	31.584	6.7	7.504	16.8	18.816	1	21.728	63.0037	19.264	9.93289	8.288	2.877	3.484
1	51	0	1	0	3	1	3	3.14	1.94	1	67.3	130.562	32.6	63.244	21.5	41.71	11.3	21.922	19.1	37.054	0	18.624	43.2515	27.354	8.02377	10.476	6.485	0
1	15	661	2	0	3	2	3	4.76	1.81	1	60.1	108.781	32.3	58.463	21.3	38.553	14.2	25.702	24.4	44.164	0	8.326	58.8235	34.39	5.65724	6.154	1.35	0
1	31	0	1	0	3	2	3	4.43	1.93	0	81.9	158.067	22.8	44.004	48.7	93.991	6.9	13.317	10.6	20.458	1	66.778	53.0702	23.353	9.15751	14.475	7.206	1.173
1	44	268	2	0	4	2	4	3.46	2.04	1	60.8	124.032	30.3	61.812	24.9	50.796	7.9	16.116	31.3	63.852	1	28.968	70.297	43.452	37.3355	46.308	6.434	6.61
1	41	94.9	2	0	3	1	3	2.7	1.23	0	77.4	95.202	23.6	29.028	50	61.5	5.4	6.642	16.9	20.787	1	46.494	50.8475	14.76	10.0775	9.594	6.023	1.328
1	29	2440	3	0	4	1	4	6.36	1.06	0	58.5	62.01	18.8	19.928	27.6	29.256	5.9	6.254	35.8	37.948	0	5.194	47.3404	9.434	2.73504	1.696	1.876	0
1	51	221	2	0	4	2	4	3.74	1.83	0	74.5	136.335	38.7	70.821	36.1	66.063	7.6	13.908	17.6	32.208	1	37.149	40.5685	28.731	39.1946	53.436	8.74	4.711
2	41	68	2	0	4	2	4	2.27	0.9	0	62.4	56.16	36.9	33.21	25.5	22.95	6.2	5.58	30.3	27.27	0	6.93	64.2276	21.33	4.16667	2.34	0	0
1	41	7480	3	1	4	2	4	5.94	1.94	1	61.1	118.534	29.6	57.424	28.6	55.484	5.3	10.282	32.4	62.856	1	32.398	58.4459	33.562	5.23732	6.208	5.675	0
1	38	1240	2	0	3	3	4	5.06	2.06	0	73	150.38	25	51.5	42.7	87.962	4.5	9.27	21.8	44.908	1	59.534	70.4	36.256	3.56164	5.356	1.258	0
1	27	0	1	0	4	2	4	4.78	1.68	1	67.2	112.896	25.5	42.84	37.5	63	4.4	7.392	27.9	46.872	1	42.336	50.1961	21.504	3.125	3.528	2.62	4.445
2	32	0	1	0	3	2	3	4.59	1.01	0	74.8	75.548	43.6	44.036	19.9	20.099	9.4	9.494	15	15.15	0	7.979	56.422	24.846	0.802139	0.606	4.468	2.198
1	47	215.3	2	0	3	3	4	3.08	1.47	0	80	117.6	28.9	42.483	45.6	67.032	8	11.76	12	17.64	1	49.392	55.7093	23.667	4.5	5.292	1.325	0
2	42	1720	3	0	4	3	4	3.43	0.66	0	55.1	36.366	23.6	15.576	28	18.48	19.4	12.804	25.2	16.632	0	7.722	53.3898	8.316	7.6225	2.772	1.241	1.623
2	47	10800	3	1	3	2	3	4.05	1.34	0	53.7	71.958	29.8	39.932	18.4	24.656	6.8	9.112	38.6	51.724	0	7.638	58.3893	23.316	4.28305	3.082	4.663	1.509
1	52	0	1	0	3	2	3	6.62	2.19	0	48.7	106.653	24.8	54.312	19	41.61	11	24.09	40	87.6	0	11.388	72.5806	39.42	5.54415	5.913	2.491	0
1	40	0	1	0	3	1	3	5.31	1.25	1	69.2	86.5	33	41.25	27.9	34.875	18.7	23.375	10.3	12.875	0	13.75	81.2121	33.5	12.4277	10.75	4.809	5.258
1	39	0	1	0	3	2	3	2.83	2.2	0	68.7	151.14	41.1	90.42	27.8	61.16	12.1	26.62	18.7	41.14	0	29.48	40.146	36.3	4.51237	6.82	1.966	1.124
2	65	0	1	0	3	1	3	3.98	1.2	0	72.3	86.76	41.5	49.8	25	30	12.2	14.64	16	19.2	1	20.76	64.8193	32.28	5.25588	4.56	8.501	6.872
1	30	1790	3	0	1	3	4	5.81	2.71	0	76.5	207.315	22.5	60.975	38.5	104.335	5.7	15.447	17.8	48.238	1	69.918	56.8889	34.688	2.87582	5.962	1.225	1.084
1	56	0	1	0	4	2	4	3.79	2.1	0	57	119.7	29.3	61.53	24.4	51.24	6.5	13.65	36.3	76.23	0	26.67	69.2833	42.63	2.45614	2.94	1.247	0
2	26	10400	3	0	2	3	3	4.9	2.11	1	73	154.03	32.4	68.364	33.5	70.685	5.7	12.027	20.4	43.044	1	48.741	75.6173	51.695	1.36986	2.11	0	0
1	59	309	2	0	3	1	3	4.14	1.6	0	58.9	94.24	37.7	60.32	20.9	33.44	8	12.8	32.6	52.16	0	18.72	87.7984	52.96	4.58404	4.32	2.771	0
2	55	676	2	0	3	1	3	3.38	1.2	0	84.1	100.92	38.8	46.56	35.1	42.12	8.7	10.44	6.3	7.56	1	32.04	54.6392	25.44	2.85375	2.88	2.939	0
1	36	1550	3	0	3	2	3	4.73	1.63	0	85.1	138.713	20.6	33.578	62.5	101.875	4.6	7.498	9.8	15.974	0	51.834	80.0971	26.895	38.4254	53.301	2.804	5.626
1	22	59.3	2	0	3	2	3	4.28	1.95	0	76	148.2	27.2	53.04	41.2	80.34	9.1	17.745	14.8	28.86	1	47.775	59.1912	31.395	2.89474	4.29	0	0
2	34	146	2	0	1	2	3	4.76	1.21	0	85.3	103.213	18.1	21.901	63.6	76.956	1.4	1.694	13	15.73	1	58.443	77.9006	17.061	6.3306	6.534	8.944	10.8
1	53	317	2	0	3	1	3	4.5	2.32	1	57.7	133.864	20.2	46.864	28.1	65.192	9.2	21.344	32.1	74.472	0	29.464	79.2079	37.12	2.42634	3.248	1.616	0
2	61	777	2	0	3	1	3	3.5	1.33	0	39	51.87	10.3	13.699	28.6	38.038	10.3	13.699	48.2	64.106	1	27.398	84.466	11.571	2.5641	1.33	6.818	2.148
1	69	198	2	0	4	2	4	5.12	2.65	1	55.8	147.87	26	68.9	25.4	67.31	7.9	20.935	34.7	91.955	0	37.1	50.3846	34.715	2.32975	3.445	0	0
1	63	332	2	0	2	1	2	4.8	1.25	0	63.8	79.75	33.3	41.625	25.3	31.625	7.8	9.75	27.9	34.875	0	14.625	63.3634	26.375	5.01567	4	1.21	0
2	45	147	2	0	3	1	3	2.75	0.92	0	53	48.76	29.9	27.508	15.8	14.536	11.8	10.856	34.8	32.016	0	4.876	76.9231	21.16	1.88679	0.92	1.375	0
1	16	2770	3	0	3	3	4	2.99	2.01	0	67.1	134.871	30.6	61.506	30.1	60.501	6	12.06	26.4	53.064	0	14.271	41.1765	25.326	3.57675	4.824	0	0
1	43	0	1	0	2	2	3	3.85	2.05	1	69.2	141.86	42.1	86.305	27.1	55.555	15.9	32.595	14.9	30.545	0	24.395	64.3705	55.555	3.46821	4.92	1.455	0
1	49	624	2	0	2	3	4	3.21	2.24	0	53.4	119.616	11.8	26.432	40.8	91.392	9.1	20.384	39.4	88.256	0	48.832	66.9492	17.696	1.68539	2.016	13.957	7.194
1	55	497	2	0	2	1	2	3.22	1.42	0	78.4	111.328	46.6	66.172	26.7	37.914	4.7	6.674	16.9	23.998	0	4.686	54.5064	36.068	2.16837	2.414	8.181	12.167
1	46	0	1	0	2	0	2	2.83	1.2	0	66.4	79.68	21.2	25.44	43.8	52.56	8.5	10.2	24.6	29.52	1	39	53.7736	13.68	2.86145	2.28	3.482	5.947
2	54	3240	3	0	2	1	2	3.7	1.59	0	74.8	118.932	41	65.19	35.8	56.922	5	7.95	19.9	31.641	0	27.507	63.1707	41.181	1.60428	1.908	1.365	0
1	53	0	1	0	3	1	3	5.87	1.18	0	68.6	80.948	41.5	48.97	25.9	30.562	10.4	12.272	20.6	24.308	0	12.39	63.3735	31.034	5.8309	4.72	1.567	1.147
1	54	1540	3	0	3	2	3	3.05	2.19	0	79	173.01	48.7	106.653	24.8	54.312	7.6	16.644	13.1	28.689	0	17.52	62.6283	66.795	2.1519	3.723	1.384	0
1	36	1030	2	0	3	2	3	7.06	1.83	0	72.6	132.858	36	65.88	26.7	48.861	4.1	7.503	23	42.09	1	30.561	78.3333	51.606	2.06612	2.745	1.779	0
1	59	152	2	0	3	2	3	3.2	1.6	1	29.4	47.04	9.5	15.2	20.8	33.28	8.1	12.96	61.8	98.88	0	14.56	83.1579	12.64	8.84354	4.16	4.244	2.512
1	64	791	2	0	4	1	4	4.47	1.54	1	77.3	119.042	50.5	77.77	27.2	41.888	11.9	18.326	10.4	16.016	0	17.094	71.2871	55.44	5.17464	6.16	1.912	0
1	67	393	2	0	2	2	3	5.66	1.27	0	73.2	92.964	37.2	47.244	35.2	44.704	5.5	6.985	21.5	27.305	1	33.02	78.4946	37.084	3.55191	3.302	2.584	1.55
1	40	129	2	0	3	2	3	3.22	1.8	0	62.7	112.86	32.1	57.78	28.3	50.94	11.8	21.24	24.9	44.82	0	22.14	62.9283	36.36	4.14673	4.68	3.842	2.773
1	73	42.7	2	0	3	1	4	3.24	1.44	0	68.2	98.208	25.7	37.008	25.4	36.576	6.6	9.504	24.9	35.856	1	26.352	85.6031	31.68	2.05279	2.016	4.382	1.355
1	67	14400	3	0	4	3	4	5.42	2.28	0	75.4	171.912	35.7	81.396	35.7	81.396	5.3	12.084	19.2	43.776	1	62.928	60.2241	49.02	5.43767	9.348	1.281	0
1	33	0	1	0	4	2	4	2.99	1.92	0	52.7	101.184	21.1	40.512	30.2	57.984	5.7	10.944	41	78.72	1	38.4	68.2464	27.648	3.79507	3.84	5.741	4.594
1	65	9130	3	1	1	3	4	5.9	2.16	1	75.1	162.216	29.9	64.584	43.5	93.96	8.4	18.144	16.2	34.992	0	50.544	54.1806	34.992	9.72037	15.768	6.456	4.167
1	57	3170	3	1	3	3	4	4.69	1.17	0	46.4	54.288	18.7	21.879	21.4	25.038	7.5	8.775	45.9	53.703	1	17.316	62.0321	13.572	4.31034	2.34	5.078	0
1	38	229	2	0	4	2	4	4.21	1.75	0	51.6	90.3	24.5	42.875	24.9	43.575	5.1	8.925	42.6	74.55	1	30.625	68.5714	29.4	3.87597	3.5	3.028	8.921
1	24	0	1	0	4	3	4	3.36	1.92	0	44.6	85.632	22.9	43.968	16.7	32.064	11	21.12	44.2	84.864	0	14.784	68.1223	29.952	3.58744	3.072	2.631	0

## Sheet: total
group	PFS-DAYS	PFS	DMFS-DAYS	DMFS	gender	age	EBV_DNA	EBV1500	post_treated_EBV	T	N	stage	NEU	LY	TARGET	CD3	CD3_A	CD4	CD4_A	CD8	CD8_A	CD19	CD19_A	NK	NK_A	CD28_IN_CD8_GROUP	CD8CD28_A	CD45RO_R_CD4	CD4CD45RO_A	HLA_DR_R_CD3	CD3_HLADR_A	VCA	EA
1	62	1	176	1	2	14	4740	3	1	3	3	4	6.85	2.39	1	64.8	154.872	24.8	59.272	36.6	87.474	7.5	17.925	25.3	60.467	1	58.794	38.7097	22.944	18.2099	28.202	2.24	0
1	179	1	179	1	1	52	0	1	0	3	2	3	3.39	1.46	1	58.4	85.264	25.5	37.23	27.6	40.296	3.3	4.818	36.9	53.874	1	22.922	65.4902	24.382	5.99315	5.11	2.667	2.658
1	325	1	396	1	1	49	48700	3	0	4	1	4	7.51	1.34	0	76.4	102.376	8.8	11.792	65.4	87.636	1.4	1.876	20.4	27.336	1	81.204	72.7273	8.576	7.59162	7.772	1.1	0
1	106	1	248	1	2	41	249	2	0	3	3	4	4.2	1.72	0	63.1	108.532	26.8	46.096	23.8	40.936	5.8	9.976	23.9	41.108	1	27.348	72.0149	33.196	2.06022	2.236	1.63	2.38
1	242	1	352	1	1	64	1140	2	0	4	3	4	5.23	2.04	0	64.4	131.376	30.6	62.424	29.9	60.996	2.2	4.488	32.8	66.912	1	51.816	71.2418	44.472	10.7143	14.076	2.584	1.55
1	93	1	164	1	1	44	535	2	0	3	2	3	1.21	1.74	0	80.9	140.766	44.9	78.126	30.7	53.418	6.6	11.484	12.2	21.228	0	25.926	44.9889	35.148	11.8665	16.704	0	0
1	338	1	435	1	1	45	22800	3	0	4	3	4	1.75	1.69	0	68.6	115.934	33.6	56.784	33.1	55.939	10.7	18.083	18.2	30.758	1	39.039	76.7857	43.602	10.9329	12.675	1.9	4.4
1	177	1	256	1	1	29	636	2	0	4	2	4	4.02	2.48	1	56	138.88	11.1	27.528	40.1	99.448	4.8	11.904	31	76.88	1	89.032	68.4685	18.848	2.14286	2.976	2.79	0
1	659	1	797	1	1	54	127	2	0	3	3	4	2.95	1.79	0	74.4	133.176	20.8	37.232	49.8	89.142	49.8	89.142	19.4	34.726	1	73.39	75	27.924	3.49462	4.654	2.584	1.55
1	384	1	472	1	1	61	0	1	0	1	1	2	2.46	2.85	0	53	151.05	22.1	62.985	19.7	56.145	12.9	36.765	25.6	72.96	1	40.755	57.0136	35.91	1.69811	2.565	3.1	3.71
1	1267	1	1344	1	2	40	657	2	0	3	1	3	2.39	1.42	0	45.9	65.178	21.2	30.104	19.8	28.116	8	11.36	44	62.48	1	20.59	96.6981	29.11	6.75381	4.402	1.14	9.12
1	62	1	162	1	1	34	4360	3	0	4	3	4	9.01	1.82	1	61.3	111.566	36.4	66.248	16.9	30.758	12.4	22.568	21.6	39.312	0	9.464	60.7143	40.222	8.97227	10.01	0	0
1	624	1	694	1	1	35	37.3	2	0	4	2	4	3.54	1.21	0	74	89.54	41.3	49.973	25.3	30.613	6.1	7.381	15.1	18.271	1	18.997	55.6901	27.83	3.78378	3.388	0	0
1	261	1	496	1	1	40	40.8	2	0	3	3	3	6.01	2.84	0	84.4	239.696	50.8	144.272	35.6	101.104	8.8	24.992	6.5	18.46	1	71	75	108.204	5.21327	12.496	2.584	1.55
1	1184	1	1254	1	2	63	0	1	0	1	2	3	2.83	1.54	0	62.8	96.712	40.3	62.062	22.9	35.266	9.6	14.784	24.7	38.038	1	20.02	73.9454	45.892	9.71338	9.394	2.584	1.55
1	260	1	401	1	1	50	328	2	1	3	3	4	6.48	2.67	0	54.5	145.515	30.1	80.367	20.2	53.934	19.5	52.065	25.7	68.619	0	20.292	98.0066	78.765	3.11927	4.539	4.05	0
1	367	1	526	1	1	27	453	2	0	3	2	3	4.79	0.86	0	74.8	64.328	25.7	22.102	45	38.7	15.1	12.986	4.6	3.956	1	22.188	48.6381	10.75	9.09091	5.848	0	0
1	215	1	215	1	1	44	1700	3	0	4	2	4	4.06	1.18	0	57.3	67.614	42.6	50.268	18.2	21.476	10.8	12.744	31.3	36.934	0	6.254	62.4413	31.388	5.06108	3.422	1.96	1.13
1	947	1	947	1	1	43	25700	3	0	3	3	4	2.76	1.75	1	78.7	137.725	55.6	97.3	20.7	36.225	4.5	7.875	16.6	29.05	0	4.375	35.7914	34.825	3.93901	5.425	2.584	1.55
1	471	1	2332	0	1	37	0	1	0	1	1	2	3.41	0.68	0	57.4	39.032	10	6.8	33.7	22.916	1.2	0.816	37.8	25.704	1	14.688	95	6.46	7.66551	2.992	6.8	0
1	2208	1	2289	0	2	50	2310	3	0	3	1	3	3.31	2.02	1	71.4	144.228	31.4	63.428	35.8	72.316	6.2	12.524	19.5	39.39	0	39.592	66.242	42.016	8.68347	12.524	2.173	0
1	720	1	1562	0	1	50	0	1	0	1	1	2	2.22	1.99	0	56.7	112.833	14.8	29.452	32.1	63.879	15.8	31.442	26.9	53.531	1	42.586	90.5405	26.666	1.41093	1.592	3.796	3.035
1	1901	1	1979	0	1	67	0	1	0	3	1	3	2.47	1.6	0	60.4	96.64	35	56	24	38.4	6.1	9.76	33.8	54.08	0	18.88	61.7143	34.56	4.63576	4.48	2.301	1.128
1	2043	1	2339	0	1	44	107	2	0	3	2	3	5.74	1.58	0	45.8	72.364	19.7	31.126	25.2	39.816	25.2	39.816	47.2	74.576	1	25.754	90.8629	28.282	3.49345	2.528	1.44	0
1	1627	1	1848	0	1	55	76.7	2	0	3	2	3	5.23	1.47	0	59	86.73	28.5	41.895	29.2	42.924	10.5	15.435	24.8	36.456	1	26.901	68.7719	28.812	6.10169	5.292	0	0
1	1299	1	2504	0	1	41	0	1	0	3	2	3	2.5	1.17	0	34.8	40.716	13	15.21	15.4	18.018	7.3	8.541	49.3	57.681	0	5.85	86.1538	13.104	5.45977	2.223	2.91	2.24
1	116	1	116	0	1	44	3290	3	1	4	1	4	2.81	1.38	0	78.7	108.606	44	60.72	30.1	41.538	7.6	10.488	11.5	15.87	1	28.428	86.3636	52.44	16.7726	18.216	4.28	0
1	381	1	1256	0	1	66	0	1	0	3	2	3	2.71	1.58	0	48.2	76.156	25.6	40.448	21.6	34.128	9.9	15.642	38.9	61.462	1	26.228	57.8125	23.384	14.9378	11.376	1.29	0
1	569	1	2421	0	1	52	0	1	0	2	1	2	2.8	0.74	0	56.4	41.736	20	14.8	31	22.94	6.9	5.106	33	24.42	1	18.426	53	7.844	8.15603	3.404	0	0
1	986	1	2133	0	1	53	3550	3	0	1	2	3	3.9	3.34	0	69.7	232.798	35.9	119.906	30.8	102.872	9.9	33.066	17.9	59.786	0	44.756	76.8802	92.184	3.73027	8.684	4.97	2.76
1	2045	1	2149	0	2	28	9000	3	0	2	3	3	3	1.02	0	79.9	81.498	21.2	21.624	53.3	54.366	5.3	5.406	14.2	14.484	1	42.432	76.4151	16.524	6.38298	5.202	2.04	0
1	1874	1	2029	0	1	37	0	1	0	4	2	4	4.4	1.61	1	56.3	90.643	31.4	50.554	24	38.64	7.1	11.431	36.3	58.443	1	26.887	47.7707	24.15	5.50622	4.991	1.91	0
1	260	1	589	0	1	76	2510	3	0	3	0	3	3.99	0.91	0	68.3	62.153	15.6	14.196	50.8	46.228	6.7	6.097	25.1	22.841	1	36.491	64.7436	9.191	6.73499	4.186	2.584	1.55
1	305	1	1827	0	2	37	232	2	0	2	2	3	3.07	1.93	0	63.5	122.555	33.7	65.041	27.3	52.689	5.5	10.615	30	57.9	0	26.248	66.7656	43.425	3.14961	3.86	0	0
1	390	1	1562	0	1	52	0	1	0	3	1	3	4.91	3	1	72.2	216.6	35.1	105.3	34.2	102.6	8.8	26.4	18.7	56.1	1	64.5	50.4274	53.1	11.9114	25.8	5.21	0
1	1624	0	1624	0	1	57	0	1	0	4	2	4	4.7	1.78	0	63.1	112.318	17.8	31.684	26.1	46.458	7	12.46	35.9	63.902	1	29.904	96.0674	30.438	5.38827	6.052	0	0
1	279	0	279	0	2	63	0	1	0	3	2	4	3.29	1.54	0	70.6	108.724	26.5	40.81	43.1	66.374	16.3	25.102	6.1	9.394	1	54.978	70.566	28.798	7.36544	8.008	0	0
1	2224	0	2224	0	1	40	61.9	2	0	2	1	2	4.04	0.98	0	73.9	72.422	17.6	17.248	52.5	51.45	52.5	51.45	12.5	12.25	1	40.376	78.9773	13.622	3.7889	2.744	0	0
1	1343	0	1342	0	1	59	12000	3	0	3	2	3	4.36	2.52	1	62.5	157.5	27	68.04	33.6	84.672	3.9	9.828	29.6	74.592	1	59.724	84.8148	57.708	47.36	74.592	1.36	1.57
1	2222	0	2221	0	1	50	0	1	0	1	1	2	4.95	1.41	1	65.3	92.073	32.4	45.684	28.8	40.608	8.6	12.126	21.9	30.879	1	23.547	77.7778	35.532	5.0536	4.653	4.16	3.5
1	2020	0	2019	0	1	38	135	2	0	2	2	3	2.63	1.7	1	74.2	126.14	37.8	64.26	33.4	56.78	11	18.7	10.2	17.34	1	38.08	46.8254	30.09	3.63881	4.59	1.942	1.514
1	2255	0	2255	0	1	43	0	1	0	3	2	3	1.75	2.61	0	69	180.09	40.8	106.488	22.4	58.464	7.5	19.575	22.6	58.986	0	24.273	64.2157	68.382	6.81159	12.267	0	0
1	2368	0	2367	0	1	33	0	1	0	2	2	3	4	2.27	1	57.5	130.525	39.3	89.211	18	40.86	6.7	15.209	32.8	74.456	0	11.804	69.7201	62.198	4	5.221	2.21	0
1	8	0	8	0	1	29	72	2	0	3	3	4	3.8	2.99	0	68.1	203.619	28.2	84.318	34.5	103.155	2.7	8.073	26.7	79.833	0	43.355	82.9787	69.966	14.6843	29.9	1.663	0
1	125	0	124	0	1	41	104	2	0	4	2	4	3.33	2.36	1	65.7	155.052	30	70.8	27.9	65.844	23.9	56.404	7.2	16.992	0	32.568	82.3333	58.292	3.19635	4.956	1.949	0
1	1674	0	1673	0	2	48	168	2	0	3	1	3	8.29	1.43	1	86.4	123.552	42.1	60.203	39.6	56.628	7.2	10.296	5.2	7.436	0	20.878	60.5701	36.465	15.8565	19.591	2.99	3
1	1978	0	1978	0	1	47	50.1	2	0	3	1	3	3.66	2.3	0	72.3	166.29	36.2	83.26	26	59.8	4.5	10.35	22.3	51.29	0	29.67	75.9669	63.25	3.87275	6.44	2.584	1.55
1	1573	0	1572	0	1	45	989	2	0	3	2	3	3.57	1.49	1	77.4	115.326	38	56.62	37	55.13	16.3	24.287	7.1	10.579	0	30.843	73.6842	41.72	6.71835	7.748	1.39	1.16
1	1657	0	1656	0	1	54	0	1	0	1	2	3	6.39	3.09	1	61.1	188.799	34.9	107.841	23.4	72.306	8.2	25.338	28.6	88.374	0	25.029	65.3295	70.452	3.76432	7.107	3.233	0
1	126	0	126	0	1	49	449	2	0	3	2	3	3.18	1.47	0	53	77.91	27.6	40.572	16.5	24.255	7.9	11.613	36.9	54.243	0	13.524	67.029	27.195	6.41509	4.998	0	0
1	2091	0	2091	0	1	46	9260	3	0	4	2	4	6.03	1.15	0	58.8	67.62	37.5	43.125	20.6	23.69	5.6	6.44	37.6	43.24	0	5.635	67.2	28.98	4.93197	3.335	0	0
1	2134	0	2134	0	1	53	155	2	0	3	0	3	4.4	3.18	0	74.3	236.274	35.9	114.162	36.4	115.752	8.3	26.394	14.9	47.382	1	79.818	66.5738	76.002	3.63392	8.586	2.584	1.55
1	339	0	339	0	1	54	0	1	0	1	1	2	2.85	2.04	0	65.6	133.824	36.4	74.256	25.2	51.408	8.9	18.156	17.1	34.884	1	40.392	76.6484	56.916	4.57317	6.12	0	0
1	1568	0	1568	0	1	46	662	2	0	3	2	3	7.18	1.87	0	58.4	109.208	34.5	64.515	19.3	36.091	4.7	8.789	33.7	63.019	0	11.781	77.971	50.303	6.84932	7.48	0	0
1	87	0	86	0	1	79	7580	3	0	4	1	4	3.3	1.8	1	52.8	95.04	26.6	47.88	29.2	52.56	9.2	16.56	35.2	63.36	1	31.68	89.4737	42.84	7.19697	6.84	0	0
1	93	0	93	0	1	38	153	2	0	3	1	3	4.24	3.28	0	65.7	215.496	35.4	116.112	28	91.84	15.5	50.84	17	55.76	0	44.28	61.0169	70.848	2.28311	4.92	2.584	1.55
1	2063	0	2063	0	1	48	0	1	0	1	1	2	4.47	0.73	0	75	54.75	24.6	17.958	39.7	28.981	4.1	2.993	19.7	14.381	1	18.542	97.1545	17.447	16.5333	9.052	0	0
1	1412	0	1412	0	1	44	0	1	0	4	1	4	2.09	2.7	0	60	162	33.5	90.45	19.1	51.57	12.8	34.56	27.1	73.17	0	12.69	74.6269	67.5	4	6.48	10.3	11.08
1	116	0	116	0	2	56	866	2	0	3	1	3	2.49	2.83	0	84	237.72	26.2	74.146	37.6	106.408	4.4	12.452	9.9	28.017	1	67.354	90.8397	67.354	6.90476	16.414	1.9	0
1	1231	0	1230	0	1	48	0	1	0	3	1	3	4.43	1.83	1	53	96.99	25.9	47.397	28.5	52.155	8.5	15.555	37.9	69.357	0	14.091	79.9228	37.881	2.64151	2.562	7.42	3.09
1	2154	0	2153	0	1	39	159	2	0	4	2	4	4.59	2.01	1	43.5	87.435	43.5	87.435	19.1	38.391	3.6	7.236	52.4	105.324	0	11.859	27.3563	23.919	5.97701	5.226	2.584	1.55
1	2127	0	2127	0	1	54	208	2	0	3	1	3	3.17	1.41	0	57.5	81.075	31.2	43.992	21.4	30.174	21.4	30.174	15.9	22.419	0	12.831	78.5256	34.545	1.56522	1.269	1.31	0
1	789	0	789	0	1	35	249	2	0	4	1	4	4.21	1.66	0	79.7	132.302	29.9	49.634	44.7	74.202	6.9	11.454	12.9	21.414	1	50.796	63.8796	31.706	3.63864	4.814	1.19	3.44
1	2198	0	2197	0	2	31	0	1	0	3	0	3	3.23	1.51	1	69.6	105.096	32.2	48.622	32.4	48.924	12	18.12	14.1	21.291	0	19.177	61.4907	29.898	3.01724	3.171	0	0
1	856	0	856	0	1	50	2250	3	0	4	1	4	8.08	1.51	0	70.4	106.304	33.3	50.283	34.8	52.548	4.5	6.795	24.5	36.995	1	36.24	68.4685	34.428	6.96023	7.399	2.584	1.55
1	2119	0	2118	0	1	52	2320	3	0	1	2	3	5.16	1.37	1	70.6	96.722	31.4	43.018	38.3	52.471	3.8	5.206	25	34.25	0	20.824	76.7516	33.017	4.95751	4.795	7.13	3.27
1	1847	0	1847	0	1	50	106	2	0	1	3	4	2.15	1.32	0	76.7	101.244	28.3	37.356	41.8	55.176	2.7	3.564	19.8	26.136	0	17.82	36.7491	13.728	10.691	10.824	0	0
1	200	0	199	0	2	62	549	2	0	3	2	3	3.55	2.36	1	51.7	122.012	28.9	68.204	20.2	47.672	9.7	22.892	37.8	89.208	1	29.028	94.8097	64.664	7.73694	9.44	3.569	2.419
1	1073	0	1073	0	1	80	1150	2	0	3	0	3	2.52	1.4	0	67.9	95.06	31.9	44.66	31.9	44.66	1.4	1.96	30.5	42.7	1	35.56	78.9969	35.28	7.21649	6.86	6.01	10.638
1	2255	0	2254	0	2	58	259	2	0	3	2	3	2.3	1.3	1	51.1	66.43	22.9	29.77	24.2	31.46	7.9	10.27	40.4	52.52	0	13.26	77.7293	23.14	14.2857	9.49	1.55	4.52
1	1371	0	1371	0	1	49	0	1	0	3	2	3	5.63	1	0	80.4	80.4	29.4	29.4	44.2	44.2	6.2	6.2	12.8	12.8	1	34.1	84.6939	24.9	4.47761	3.6	2.35	0
1	139	0	138	0	1	74	44900	3	0	3	3	3	4.87	1.92	1	75.2	144.384	31.9	61.248	40.8	78.336	5.7	10.944	19	36.48	1	44.928	92.4765	56.64	12.367	17.856	1.41	0
1	1838	0	1837	0	1	50	39.4	2	0	4	1	3	6.36	1.55	1	85.8	132.99	51.5	79.825	32.2	49.91	7.1	11.005	6.5	10.075	1	37.82	56.699	45.26	2.44755	3.255	2.584	1.55
1	764	0	764	0	2	55	0	1	0	3	2	3	3.37	1.78	0	73.4	130.652	38.7	68.886	30.9	55.002	11.4	20.292	14.3	25.454	1	39.872	55.5556	38.27	4.08719	5.34	1.383	0
1	1239	0	1239	0	1	66	80.9	2	0	3	0	3	4.52	1.64	0	80.7	132.348	24.1	39.524	45.6	74.784	4.5	7.38	14.3	23.452	1	58.548	59.3361	23.452	7.93061	10.496	1.75	2.88
1	1262	0	1262	0	1	48	0	1	0	3	3	4	6.12	1.98	0	66.5	131.67	34.2	67.716	27.8	55.044	15.1	29.898	17.4	34.452	0	19.8	67.2515	45.54	3.15789	4.158	2.584	1.55
1	1520	0	1520	0	1	50	0	1	0	1	2	3	2.67	1.59	0	80.1	127.359	37.8	60.102	38.7	61.533	6.5	10.335	11.7	18.603	0	28.461	64.2857	38.637	12.4844	15.9	2.584	1.55
1	1044	0	1043	0	1	52	0	1	0	3	1	3	7.32	1.86	1	62.4	116.064	41.9	77.934	17.2	31.992	11	20.46	25.9	48.174	0	9.486	71.8377	55.986	3.84615	4.464	2.584	1.55
1	1819	0	1819	0	1	52	0	1	0	4	1	4	3.54	1.75	0	70.8	123.9	40.7	71.225	27.8	48.65	4.2	7.35	25	43.75	0	16.45	64.8649	46.2	7.9096	9.8	0	0
1	2071	0	2070	0	1	41	0	1	0	3	0	3	4.26	0.78	1	79.3	61.854	24.3	18.954	49	38.22	5.4	4.212	15.2	11.856	1	27.456	81.893	15.522	10.2144	6.318	2.01	2.26
1	2424	0	2424	0	1	48	0	1	0	4	1	4	4.04	2.37	0	48.2	114.234	21.8	51.666	26.4	62.568	4	9.48	39.2	92.904	1	59.724	68.8073	35.55	1.45228	1.659	1.917	0
1	1775	0	1775	0	1	49	145	2	0	3	1	3	3.2	1.58	0	80.1	126.558	19.6	30.968	45.2	71.416	1.1	1.738	8	12.64	1	55.142	87.7551	27.176	4.49438	5.688	0	0
1	215	0	215	0	1	49	10200	3	0	2	3	4	4.8	2.34	0	85.1	199.134	26.2	61.308	58.6	137.124	1	2.34	12	28.08	1	108.576	83.5878	51.246	9.98825	19.89	10.753	10.66
1	676	0	676	0	1	49	570	2	0	4	2	4	5.29	1.31	0	69.9	91.569	26.7	34.977	29	37.99	3.8	4.978	18.4	24.104	0	17.816	75.2809	26.331	3.00429	2.751	9.6	0
1	836	0	836	0	1	50	2290	3	0	2	3	4	2.66	1.48	0	63.7	94.276	30.8	45.584	28.4	42.032	6.5	9.62	25.6	37.888	1	30.044	56.1688	25.604	7.84929	7.4	0	0
1	776	0	776	0	1	47	478	2	0	3	2	3	4.63	1.79	0	86.4	154.656	33	59.07	22.7	40.633	22.7	40.633	6.1	10.919	1	25.955	79.3939	46.898	32.5231	50.299	6.795	0
1	49	0	49	0	1	63	2160	3	0	4	3	4	2.67	1.77	0	73.3	129.741	48.4	85.668	22.2	39.294	13	23.01	9	15.93	0	16.992	59.0909	50.622	12.4147	16.107	0	0
1	2152	0	2152	0	1	46	165	2	0	3	2	3	2.78	1.46	0	60.3	88.038	35.2	51.392	19.4	28.324	10.2	14.892	27	39.42	0	14.162	63.9205	32.85	10.4478	9.198	1.178	2.938
1	2171	0	2171	0	1	51	83	2	0	3	1	3	3.65	1.78	0	62.3	110.894	27.9	49.662	33.6	59.808	8.1	14.418	25.4	45.212	0	32.752	62.3656	30.972	5.939	6.586	2.397	0
1	2296	0	2296	0	1	48	0	1	0	3	1	3	2.74	2.51	0	46.6	116.966	30.5	76.555	18.4	46.184	11.4	28.614	38.8	97.388	0	21.335	57.7049	44.176	6.00858	7.028	0	0
1	2394	0	2393	0	1	39	0	1	0	2	2	3	2.86	2.43	1	59.3	144.099	26.6	64.638	30.9	75.087	7.6	18.468	27.4	66.582	1	42.525	84.2105	54.432	7.9258	11.421	3.07	0
1	1514	0	1514	0	2	65	0	1	0	3	0	2	4.08	2.08	0	77.4	160.992	32.4	67.392	16.9	35.152	13.2	27.456	7.2	14.976	0	9.776	75.3086	50.752	10.2067	16.432	0	0
1	1555	0	1555	0	1	45	0	1	0	4	1	4	5.67	0.93	0	79.7	74.121	29.2	27.156	46.1	42.873	3.5	3.255	12.7	11.811	1	28.272	77.0548	20.925	8.28105	6.138	3.353	4.065
1	83	0	83	0	1	55	0	1	0	2	1	2	4.24	1.58	0	74.3	117.394	32.7	51.666	31	48.98	8.3	13.114	15.8	24.964	1	29.072	79.8165	41.238	9.28668	10.902	2.074	1.195
1	1587	0	1587	0	1	20	103	2	0	3	2	3	1.89	1.71	0	81.5	139.365	32.3	55.233	33.8	57.798	4.6	7.866	11.2	19.152	0	16.074	52.322	28.899	3.19018	4.446	0	0
1	251	0	251	0	1	29	0	1	0	3	1	3	4.88	2.21	0	70.3	155.363	32.2	71.162	34.3	75.803	17.4	38.454	7.5	16.575	0	17.017	50	35.581	1.13798	1.768	2.234	1.499
1	1568	0	1567	0	1	69	0	1	0	3	2	3	3.56	2.18	1	37.1	80.878	21	45.78	14.6	31.828	5.2	11.336	54.4	118.592	0	14.17	56.1905	25.724	4.58221	3.706	7.443	7.402
1	1816	0	1816	0	1	55	0	1	0	3	1	3	3.21	1.85	0	55.6	102.86	35.9	66.415	15.8	29.23	13.2	24.42	31	57.35	0	6.66	66.0167	43.845	9.35252	9.62	0	0
1	1595	0	1595	0	1	51	1090	2	0	3	2	3	5.88	2.3	0	76.6	176.18	29.4	67.62	44.9	103.27	3.9	8.97	16.5	37.95	1	71.99	72.449	48.99	13.577	23.92	6.028	1.703
1	2298	0	2298	0	1	50	0	1	0	3	2	3	1.68	1.26	0	67.3	84.798	35.4	44.604	29.3	36.918	6.1	7.686	22.1	27.846	0	19.026	80.226	35.784	7.87519	6.678	4.862	2.903
1	2038	0	2038	0	1	57	15600	3	0	3	2	3	6.75	1.4	0	61.7	86.38	44.9	62.86	15	21	8.4	11.76	22.8	31.92	0	7.42	44.098	27.72	6.96921	6.02	0	0
1	1223	0	1223	0	1	29	540	2	0	3	1	3	3.9	1.75	0	69.8	122.15	28	49	37.7	65.975	5.4	9.45	26.9	47.075	1	46.375	60.3571	29.575	6.30372	7.7	0	0
1	1634	0	1634	0	1	43	1610	3	0	2	2	3	2.87	1.63	0	46.3	75.469	28.6	46.618	14.8	24.124	7.3	11.899	38	61.94	0	11.41	75.8741	35.371	4.75162	3.586	0	0
1	2180	0	2180	0	2	42	2180	3	0	3	1	3	3.09	2.23	0	58.4	130.232	33	73.59	18.1	40.363	6.8	15.164	29	64.67	0	15.61	84.8485	62.44	2.56849	3.345	4.303	0
1	1111	0	1111	0	1	40	0	1	0	3	0	3	4.6	3.07	0	76.4	234.548	34	104.38	32.9	101.003	5.6	17.192	13.7	42.059	0	30.393	55.5882	58.023	1.83246	4.298	2.463	0
1	1407	0	1407	0	1	48	4050	3	0	3	3	4	8.69	3	0	50.7	152.1	17.8	53.4	30.7	92.1	10.9	32.7	30	90	0	24.3	73.0337	39	8.08679	12.3	5.658	0
1	2030	0	2029	0	2	42	1140	2	0	3	1	3	5.96	1.57	1	62.3	97.811	29.5	46.315	24.5	38.465	10.8	16.956	17.7	27.789	0	16.485	69.1525	32.028	5.29695	5.181	1.887	3.016
1	1967	0	1967	0	1	31	1240	2	0	3	2	3	6.01	3.87	0	47.1	182.277	27.7	107.199	18.7	72.369	13.6	52.632	36.5	141.255	0	38.313	75.8123	81.27	6.36943	11.61	0	0
1	2316	0	2316	0	2	35	253	2	0	2	1	2	2.77	1.04	1	73.1	76.024	28.7	29.848	36.1	37.544	11.4	11.856	12.5	13	1	24.856	58.5366	17.472	2.87278	2.184	6.528	4.072
1	1473	0	1473	0	1	30	0	1	0	2	1	2	6.24	1.95	0	71.6	139.62	30	58.5	23.2	45.24	8.1	15.795	15.7	30.615	0	18.135	63.6667	37.245	0.837989	1.17	0	0
1	2037	0	2037	0	2	34	224	2	0	2	1	2	5.6	0.96	0	57.3	55.008	32.8	31.488	22.1	21.216	5	4.8	29.3	28.128	0	9.312	64.3293	20.256	4.88656	2.688	6.415	1.686
1	1531	0	1531	0	2	66	0	1	0	2	1	2	3.36	1.06	0	71.8	76.108	21.6	22.896	28.9	30.634	13.1	13.886	9	9.54	1	18.762	77.7778	17.808	1.81058	1.378	0	0
1	670	0	670	0	1	61	373	2	0	3	1	3	4.37	1.29	0	65.7	84.753	28.2	36.378	36	46.44	16.7	21.543	15.2	19.608	1	28.509	76.2411	27.735	1.36986	1.161	5.353	4.219
1	696	0	696	0	1	68	0	1	0	3	2	4	11.09	1.77	0	75.6	133.812	23	40.71	52.8	93.456	9.2	16.284	14.8	26.196	1	56.64	70.4348	28.674	3.83598	5.133	7.145	0
1	1085	0	1085	0	1	61	0	1	0	3	0	3	1.94	0.91	0	77.2	70.252	39.1	35.581	29.6	26.936	2.2	2.002	19.2	17.472	0	13.832	78.7724	28.028	4.14508	2.912	2.182	0
1	2291	0	2290	0	2	62	0	1	0	4	1	4	2.08	0.79	1	54.4	42.976	22	17.38	23.6	18.644	7.3	5.767	37.9	29.941	0	9.638	79.0909	13.746	2.94118	1.264	1.131	0
1	299	0	299	0	2	27	1080	2	0	3	3	4	2.12	2.18	0	42	91.56	18.7	40.766	21.5	46.87	5.1	11.118	43.9	95.702	0	15.26	44.385	18.094	3.80952	3.488	0	0
1	1631	0	1631	0	1	26	52.4	2	0	3	2	3	3.26	1.86	0	62.9	116.994	27.3	50.778	30.4	56.544	10.5	19.53	26.3	48.918	1	34.596	67.7656	34.41	4.92846	5.766	3.651	7.361
1	897	0	897	0	1	59	0	1	0	4	2	4	2.81	1.48	0	65.1	96.348	28.9	42.772	25.5	37.74	4.9	7.252	29.9	44.252	0	20.72	48.0969	20.572	5.83717	5.624	4.324	8.494
1	1737	0	1736	0	1	74	0	1	0	3	0	3	3.09	2.16	1	33.2	71.712	14.6	31.536	9.3	20.088	44.1	95.256	20.9	45.144	0	9.72	86.3014	27.216	4.51807	3.24	4.523	4.695
1	1241	0	1240	0	2	20	0	1	0	3	1	3	4.89	2.51	1	63.3	158.883	35.5	89.105	30.3	76.053	6.9	17.319	29	72.79	0	33.383	64.507	57.479	3.31754	5.271	3.612	6.271
1	1288	0	1287	0	2	47	0	1	0	3	1	3	3.13	0.95	1	58.3	55.385	24.5	23.275	31.5	29.925	5.6	5.32	35.3	33.535	1	17.1	44.0816	10.26	8.91938	4.94	1.706	0
1	1422	0	1421	0	1	31	0	1	0	4	1	4	5.84	1.86	1	76.9	143.034	29.3	54.498	25.6	47.616	11.4	21.204	11.3	21.018	0	13.95	66.5529	36.27	7.15215	10.23	1.741	0
1	2171	0	2171	0	1	52	249	2	0	3	1	3	2.63	1.66	0	28.5	47.31	19.7	32.702	7.9	13.114	14.3	23.738	51.6	85.656	0	4.316	73.0964	23.904	3.15789	1.494	3.641	3.452
1	378	0	378	0	1	48	0	1	0	1	0	1	3.26	2.71	0	76.7	207.857	24.2	65.582	45.8	124.118	6.6	17.886	16.7	45.257	1	69.647	77.686	50.948	4.95437	10.298	2.213	0
1	1682	0	1682	0	1	36	87.6	2	0	3	3	4	4.58	1.58	0	72.6	114.708	27.8	43.924	42.1	66.518	7.9	12.482	17.6	27.808	1	38.078	70.1439	30.81	5.78512	6.636	0	0
1	1278	0	1278	0	2	12	1420	2	0	4	3	4	4.55	1.97	0	81.6	160.752	21.1	41.567	55.3	108.941	9.7	19.109	8.7	17.139	1	75.845	29.3839	12.214	9.55882	15.366	5.243	0
1	1855	0	1855	0	1	20	1180	2	0	4	3	4	5.24	1.55	0	66.2	102.61	28.4	44.02	32.1	49.755	6.2	9.61	27.1	42.005	1	35.495	24.6479	10.85	6.34441	6.51	1.274	1.637
1	1936	0	1936	0	1	46	0	1	0	2	0	2	3.53	1.61	0	83.4	134.274	51.5	82.915	27.4	44.114	9.1	14.651	7	11.27	0	17.871	64.0777	53.13	5.03597	6.762	2.306	2.11
1	1988	0	1988	0	2	49	0	1	0	3	1	3	2.34	1.63	0	85.3	139.039	48.5	79.055	30.5	49.715	5.4	8.802	9.1	14.833	0	20.701	62.4742	49.389	5.74443	7.987	0	0
1	1826	0	1826	0	1	49	0	1	0	4	3	4	2.7	1.27	1	80.9	102.743	39.3	49.911	33.3	42.291	5.6	7.112	12.9	16.383	1	25.654	63.3588	31.623	13.9679	14.351	2.974	0
2	192	1	192	1	1	47	123	2	0	3	3	4	3.12	2.27	0	82.2	186.594	43.7	99.199	38.2	86.714	9.3	21.111	8.1	18.387	0	37.228	72.54	71.959	5.71776	10.669	1.495	1.52
2	5	1	5	1	2	36	6410	3	1	3	3	4	3.71	1.09	1	68.1	74.229	26.1	28.449	39.2	42.728	3.4	3.706	28	30.52	1	26.051	66.2835	18.857	5.1395	3.815	5.03	1.4
2	377	1	377	1	1	42	666	2	0	3	2	3	6.19	2.33	1	49.8	116.034	28.7	66.871	19.2	44.736	11.2	26.096	39	90.87	1	33.552	78.0488	52.192	3.41365	3.961	0	0
2	57	1	57	1	1	36	438	2	0	1	3	4	2.57	1.83	0	71.5	130.845	24.3	44.469	44.3	81.069	3.1	5.673	24.7	45.201	1	61.854	71.1934	31.659	6.57343	8.601	3.32	0
2	483	1	483	1	2	52	324	2	0	3	3	4	5.2	1.12	0	58.3	65.296	33.4	37.408	22.2	24.864	5.9	6.608	35	39.2	0	7.504	49.7006	18.592	5.1458	3.36	2.584	1.55
2	2	1	2	1	1	47	418	2	0	1	2	3	4.72	1.87	0	59	110.33	31.1	58.157	24	44.88	22.1	41.327	17.9	33.473	0	6.545	67.2026	39.083	2.88136	3.179	1.83	1.96
2	199	1	199	1	1	70	172	2	0	3	2	3	3.59	2.28	1	70.5	160.74	35	79.8	32.4	73.872	4	9.12	25.2	57.456	1	50.388	56.8571	45.372	4.53901	7.296	2.584	1.55
2	33	1	33	1	1	62	19200	3	1	3	2	3	4.71	2.51	1	74.9	187.999	36	90.36	33.8	84.838	4.6	11.546	20.3	50.953	1	63.503	59.4444	53.714	1.73565	3.263	0	0
2	443	1	443	1	1	58	425	2	1	4	1	4	4.74	1.67	1	62.2	103.874	28.3	47.261	34.9	58.283	7.1	11.857	30.8	51.436	1	40.748	80.9187	38.243	2.73312	2.839	2.584	1.55
2	30	1	30	1	1	43	130	2	1	4	2	4	4.06	2.09	1	66	137.94	40.4	84.436	22.8	47.652	2.2	4.598	31.6	66.044	0	11.704	74.7525	63.118	3.93939	5.434	2.584	1.55
2	191	1	191	1	1	40	1720	3	0	2	2	3	4.16	1.43	1	54.7	78.221	33.2	47.476	20.8	29.744	16.9	24.167	27.4	39.182	0	3.432	58.4337	27.742	2.01097	1.573	1.18	0
2	517	1	517	1	1	23	363	2	0	3	2	3	8.41	0.99	1	51.2	50.688	23.9	23.661	28.2	27.918	6.5	6.435	41.8	41.382	0	3.762	75.3138	17.82	4.10156	2.079	1.353	0
2	719	1	719	1	1	40	19.1	2	0	4	2	4	3.67	1.83	1	52.4	95.892	27.2	49.776	22.7	41.541	4.1	7.503	42.4	77.592	1	24.522	40.4412	20.13	4.58015	4.392	2.853	0
2	1025	1	1025	1	1	45	212	2	0	3	2	3	3.47	1.17	0	67.1	78.507	42.9	50.193	19.2	22.464	6.9	8.073	25.5	29.835	0	8.541	65.2681	32.76	1.49031	1.17	1.32	0
2	248	1	248	1	1	15	377	2	0	3	3	4	4.18	1.15	0	64.8	74.52	28.5	32.775	35.6	40.94	17.6	20.24	17.1	19.665	1	23.115	42.4561	13.915	4.32099	3.22	0	0
2	467	1	467	1	1	37	8220	3	0	3	3	4	10.64	1.04	0	87.1	90.584	26.1	27.144	58	60.32	5.2	5.408	6.8	7.072	1	42.12	67.8161	18.408	8.26636	7.488	0	0
2	770	1	770	1	1	51	0	1	0	2	1	2	4.34	1.11	0	58.6	65.046	25.4	28.194	30.8	34.188	17.6	19.536	23.8	26.418	1	21.312	62.2047	17.538	6.65529	4.329	0	0
2	181	1	181	1	1	39	243	2	0	3	3	4	6.44	2.55	1	82.9	211.395	55.1	140.505	27.6	70.38	5.9	15.045	11	28.05	1	52.53	83.6661	117.555	2.17129	4.59	1.26	0
2	286	1	286	1	1	44	0	1	0	3	1	3	7.9	1.1	1	51.7	56.87	30.8	33.88	19	20.9	5.6	6.16	42.4	46.64	1	14.52	70.4545	23.87	1.93424	1.1	1.7	0
2	942	1	942	1	1	61	2230	3	0	4	2	4	2.85	1.76	0	82.2	144.672	38.1	67.056	37.7	66.352	5.1	8.976	12.2	21.472	1	38.016	73.7533	49.456	4.74453	6.864	4.228	2.448
2	294	1	294	1	1	48	190	2	0	3	3	3	5.03	2.49	0	74	184.26	31.7	78.933	39.9	99.351	3.9	9.711	21.1	52.539	1	73.953	52.0505	41.085	5.40541	9.96	0	0
2	332	1	332	1	1	33	500	2	0	4	3	4	0.64	1.02	0	79.9	81.498	37.3	38.046	43	43.86	4.8	4.896	15	15.3	1	30.396	57.6408	21.93	10.7635	8.772	2.37	1.07
2	867	1	867	1	2	28	0	1	0	3	3	4	3.2	2.02	0	60.8	122.816	35.4	71.508	20	40.4	14.3	28.886	25.1	50.702	0	18.382	51.6949	36.966	4.27632	5.252	0	0
2	767	1	767	1	1	56	8690	3	1	3	3	4	5.43	1.34	0	35.5	47.57	20.2	27.068	15.2	20.368	5.4	7.236	57.7	77.318	1	12.998	74.7525	20.234	5.91549	2.814	1.7	0
2	80	1	80	1	1	50	5660	3	0	3	3	3	5.93	2.96	0	69.6	206.016	50.8	150.368	18.5	54.76	13.6	40.256	16.4	48.544	0	18.056	67.7165	101.824	1.2931	2.664	0	0
2	430	1	430	1	1	53	578	2	0	3	2	3	2.35	2.26	0	81.5	184.19	20.7	46.782	58.9	133.114	7.9	17.854	8.5	19.21	1	95.372	76.3285	35.708	6.01227	11.074	1.12	0
2	341	1	341	1	1	36	0	1	0	3	3	4	3.53	0.98	0	64.6	63.308	33.1	32.438	32.8	32.144	9.9	9.702	24.1	23.618	1	19.404	46.8278	15.19	6.03715	3.822	0	0
2	110	1	110	1	1	57	354	2	0	3	2	3	5.96	3.73	0	73.8	275.274	31.6	117.868	28.5	106.305	5.5	20.515	20.3	75.719	1	68.259	76.8987	90.639	2.16802	5.968	0	0
2	603	1	603	1	1	53	193	2	0	4	2	4	5.78	1.17	0	56.2	65.754	37.6	43.992	19	22.23	13.8	16.146	29.2	34.164	1	15.21	63.2979	27.846	7.11744	4.68	2.584	1.55
2	1093	1	1093	0	2	41	228	2	0	3	3	4	4.92	1.08	0	76	82.08	30.8	33.264	38	41.04	6.6	7.128	16.4	17.712	0	17.28	50.6494	16.848	1.31579	1.08	0	0
2	30	1	30	0	2	49	0	1	0	2	0	2	4.46	1.45	0	74.7	108.315	30.4	44.08	39.7	57.565	7.4	10.73	17.9	25.955	1	38.86	78.2895	34.51	2.94511	3.19	0	0
2	327	1	327	0	1	34	952	2	0	3	2	3	2.79	1.65	0	79.3	130.845	14	23.1	28.6	47.19	1.6	2.64	18.6	30.69	1	33	70	16.17	2.90038	3.795	3.84	0
2	1561	1	1569	0	1	37	405	2	0	3	2	3	2.88	1.96	1	65.1	127.596	38	74.48	27.8	54.488	8.8	17.248	25.3	49.588	0	27.048	73.4211	54.684	2.30415	2.94	3.26	0
2	943	1	943	0	1	39	3220	3	0	4	0	4	3.98	1.26	0	69.2	87.192	43.6	54.936	18.1	22.806	7.5	9.45	21.9	27.594	0	10.962	83.7156	45.99	11.2717	9.828	0	0
2	1197	1	1623	0	1	58	0	1	0	4	2	4	4.17	1.94	1	58.5	113.49	22.8	44.232	29.8	57.812	24.9	48.306	16	31.04	1	37.248	53.9474	23.862	3.93162	4.462	2.584	1.55
2	36	1	36	0	1	72	2250	3	1	3	3	4	4.43	1.82	1	84	152.88	32.6	59.332	50.2	91.364	6.1	11.102	9.6	17.472	1	68.068	67.4847	40.04	6.19048	9.464	2.584	1.55
2	264	1	264	0	1	39	26.4	2	0	4	2	4	4.37	1.34	0	69.9	93.666	12.1	16.214	53.9	72.226	6.2	8.308	24.6	32.964	1	63.382	74.3802	12.06	1.57368	1.474	3.85	0
2	780	1	1520	0	1	35	0	1	0	4	2	4	1.47	1.5	1	76.4	114.6	19.5	29.25	48.8	73.2	13.6	20.4	9.5	14.25	1	57.15	59.4872	17.4	1.96335	2.25	2.19	0
2	899	1	1147	0	1	29	214	2	1	1	3	4	7.38	1.66	1	80	132.8	31.3	51.958	35.3	58.598	7.1	11.786	12.4	20.584	0	11.952	70.607	36.686	3.375	4.482	1.54	0
2	1182	1	1905	0	2	55	59	2	0	2	1	2	3.34	2.5	1	51	127.5	30.2	75.5	18.8	47	17.3	43.25	31.5	78.75	0	12.75	59.2715	44.75	2.94118	3.75	4.62	4.69
2	1824	0	1824	0	1	60	0	1	0	4	1	4	1.58	1.44	0	66.3	95.472	32.2	46.368	34.1	49.104	9	12.96	24.4	35.136	0	20.16	76.087	35.28	7.54148	7.2	0	0
2	1708	0	1708	0	1	43	7330	3	0	4	1	4	5.77	1.76	1	87.1	153.296	29.6	52.096	57.3	100.848	6.2	10.912	6.4	11.264	1	74.448	75.6757	39.424	5.16648	7.92	0	0
2	1071	0	1071	0	2	35	1880	3	0	4	2	4	8.88	1.88	0	80.4	151.152	35	65.8	37.4	70.312	7.2	13.536	12.4	23.312	0	29.516	53.4286	35.156	7.21393	10.904	0	0
2	1955	0	1955	0	1	61	63	2	0	3	2	3	5.28	0.98	1	81.8	80.164	51.5	50.47	18	17.64	1.9	1.862	16.6	16.268	1	13.132	30.4854	15.386	22.1271	17.738	0	0
2	1818	0	1818	0	2	26	0	1	0	4	2	4	5.5	2.61	1	72.1	188.181	36.4	95.004	29.5	76.995	2.8	7.308	24.8	64.728	0	32.625	46.1538	43.848	4.29958	8.091	1.92	0
2	1458	0	1458	0	1	53	0	1	0	4	1	4	4.69	2.04	0	63.7	129.948	34.7	70.788	28.8	58.752	10.9	22.236	25.3	51.612	0	27.54	63.9769	45.288	5.33752	6.936	8.6	9.75
2	1391	0	1391	0	1	52	0	1	0	3	1	3	5.05	2.25	1	78.7	177.075	49.2	110.7	33.5	75.375	11.5	25.875	10	22.5	0	35.325	57.1138	63.225	4.82846	8.55	4.073	5.293
2	1767	0	1767	0	1	40	0	1	0	1	0	1	3.53	2.24	1	81.8	183.232	20.1	45.024	57.3	128.352	2.8	6.272	15.7	35.168	1	91.392	69.1542	31.136	0.855746	1.568	8.847	11.82
2	995	0	995	0	1	41	7400	3	0	3	2	3	2.73	1.62	1	54.1	87.642	20	32.4	30.5	49.41	8.1	13.122	36.7	59.454	1	28.674	62.5	20.25	4.06654	3.564	1.325	1.264
2	1649	0	1649	0	2	41	0	1	0	3	1	3	5.46	0.54	0	62.8	33.912	34.5	18.63	22.9	12.366	8.4	4.536	28.4	15.336	0	6.858	71.3043	13.284	4.29936	1.458	4.272	1.961
2	1528	0	1528	0	1	51	481	2	0	3	2	3	5	2.66	0	75.9	201.894	36.2	96.292	32.1	85.386	18.4	48.944	5.9	15.694	0	35.378	63.5359	61.18	1.44928	2.926	3.141	0
2	125	0	125	0	1	62	269	2	0	4	2	4	3.15	1.54	0	58	89.32	42.8	65.912	11.9	18.326	5.7	8.778	35.3	54.362	0	3.234	59.1121	38.962	1.72414	1.54	1.338	1.924
2	31	0	31	0	2	30	2490	3	0	2	3	4	0.33	1.46	0	86.7	126.582	34.7	50.662	49.9	72.854	4	5.84	8.6	12.556	0	40.734	66.5706	33.726	10.7266	13.578	0	0
2	1533	0	1533	0	1	41	0	1	0	3	1	3	6.12	4.23	0	66	279.18	39.3	166.239	25.8	109.134	23.7	100.251	10.7	45.261	0	30.456	47.5827	79.101	0.606061	1.692	0	0
2	1080	0	1080	0	1	53	0	1	0	3	1	3	3.65	2.84	0	79	224.36	32.1	91.164	42.2	119.848	3.9	11.076	17	48.28	1	75.26	72.5857	66.172	3.03797	6.816	0	0
2	1199	0	1199	0	2	49	138	2	0	3	2	3	4.26	1.02	0	72.3	73.746	23.5	23.97	48.7	49.674	15.1	15.402	11.8	12.036	1	39.984	62.1277	14.892	2.76625	2.04	2.438	0
2	672	0	672	0	1	47	119	2	0	3	2	3	2.59	3.21	0	53.9	173.019	31.5	101.115	23.3	74.793	13.6	43.656	31.8	102.078	0	29.211	64.127	64.842	9.6475	16.692	3.76	6.324
2	1398	0	1398	0	2	39	270	2	0	2	1	3	3.98	1.6	1	72.1	115.36	32.8	52.48	37.9	60.64	6.1	9.76	20.9	33.44	0	31.84	72.8659	38.24	3.32871	3.84	0	0
2	1338	0	1338	0	1	45	218	2	0	3	1	3	4.28	1.5	0	75.4	113.1	33	49.5	40.7	61.05	11.8	17.7	12.5	18.75	1	34.35	64.5455	31.95	2.65252	3	1.123	0
2	764	0	764	0	1	51	215	2	0	3	2	3	3.27	1.95	0	59.5	116.025	30.9	60.255	26.6	51.87	9.3	18.135	29.6	57.72	0	22.62	89.9676	54.21	3.69748	4.29	2.046	0
2	1263	0	1263	0	1	32	173	2	0	4	2	4	4.63	2.34	1	42.8	100.152	23.1	54.054	18.4	43.056	9	21.06	48	112.32	0	11.466	63.2035	34.164	2.80374	2.808	0	0
2	582	0	582	0	1	57	72	2	0	3	2	3	4.09	3.22	1	73.9	237.958	48.1	154.882	23.9	76.958	8.3	26.726	17.3	55.706	0	31.556	66.736	103.362	0.947226	2.254	1.735	0
2	1259	0	1259	0	1	42	702	2	0	3	3	4	3.15	1.13	1	77.2	87.236	20.7	23.391	52.2	58.986	3.3	3.729	18.7	21.131	1	40.341	85.0242	19.888	2.07254	1.808	0	0
2	1329	0	1329	0	2	52	1880	3	0	1	3	4	4.45	1.48	0	80.9	119.732	51.9	76.812	18	26.64	11.3	16.724	7.9	11.692	0	13.024	52.2158	40.108	1.85414	2.22	1.148	1.107
2	1265	0	1265	0	1	45	0	1	0	3	2	3	4.36	2.37	1	70.4	166.848	30.4	72.048	37.3	88.401	9.2	21.804	19.9	47.163	1	51.666	62.8289	45.267	3.125	5.214	2.198	0
2	1338	0	1338	0	2	37	43	2	0	3	3	4	2.89	1.99	1	83.7	166.563	45.2	89.948	31.3	62.287	7.6	15.124	8.7	17.313	0	25.671	57.7434	51.939	4.06213	6.766	1.649	0
2	1330	0	1330	0	2	49	164	2	0	2	2	3	3.82	1.59	0	77.7	123.543	44	69.96	28.1	44.679	10.9	17.331	11.4	18.126	0	11.289	56.3636	39.432	1.8018	2.226	1.584	18.615
2	1138	0	1138	0	1	32	626	2	0	2	2	3	3.76	1.65	1	74.8	123.42	25.2	41.58	45.2	74.58	4.9	8.085	20.3	33.495	0	41.085	69.4444	28.875	1.73797	2.145	0	0
2	1178	0	1178	0	1	69	327	2	0	1	2	3	5.73	2.55	0	52	132.6	27.4	69.87	23.5	59.925	7.8	19.89	39.9	101.745	0	17.85	76.6423	53.55	4.23077	5.61	0	0
2	1239	0	1239	0	2	41	1560	3	0	4	2	4	4.83	1.01	1	69.8	70.498	30.7	31.007	31.1	31.411	3.7	3.737	28	28.28	0	17.372	48.2085	14.948	2.149	1.515	1.579	0
2	1118	0	1118	0	1	57	260	2	0	2	1	2	5.5	1.65	0	71.8	118.47	31.5	51.975	41.4	68.31	6.1	10.065	21.7	35.805	0	31.185	93.0159	48.345	8.91365	10.56	3.64	1.497
2	1094	0	1094	0	2	58	999	2	0	4	2	4	6.48	1.14	0	65.7	74.898	36.3	41.382	25.1	28.614	10.9	12.426	23.2	26.448	0	12.198	79.0634	32.718	4.2618	3.192	4.154	5.02
2	104	0	104	0	2	73	30900	3	1	4	2	4	3.79	1.29	0	75.5	97.395	37.3	48.117	27.6	35.604	6.5	8.385	18.4	23.736	1	22.962	66.4879	31.992	3.57616	3.483	2.7	0
2	626	0	626	0	2	62	986	2	0	3	2	3	6.11	2.17	0	83.9	182.063	31.6	68.572	50	108.5	5.4	11.718	12.6	27.342	1	76.818	55.6962	38.192	5.00596	9.114	4.707	0
2	1213	0	1213	0	1	48	582	2	0	2	3	4	3.09	2.43	1	60	145.8	32.4	78.732	21	51.03	4.7	11.421	35.3	85.779	0	24.543	72.8395	57.348	3.5	5.103	0	0
2	584	0	584	0	2	60	23.7	2	0	2	1	2	4.46	2.83	0	85.2	241.116	42.9	121.407	40.9	115.747	6.4	18.112	8	22.64	1	78.957	64.5688	78.391	1.64319	3.962	2.392	0
2	186	0	186	0	1	64	1030	2	0	4	2	4	2.95	1.68	1	63.7	107.016	36.3	60.984	20.1	33.768	7.7	12.936	28.3	47.544	0	16.8	67.4931	41.16	2.82575	3.024	3.442	2.623
2	1058	0	1058	0	1	56	339	2	0	3	1	3	6.55	1.14	1	79.9	91.086	28.3	32.262	51.4	58.596	4.7	5.358	15.2	17.328	1	47.538	38.1625	12.312	4.63079	4.218	2.147	6.381
2	840	0	840	0	1	59	509	2	0	3	2	3	3.42	1.01	0	71.6	72.316	32.6	32.926	28	28.28	5.7	5.757	22	22.22	1	20.301	81.5951	26.866	3.49162	2.525	2.791	1.984
2	986	0	986	0	1	45	3530	3	0	3	2	3	2.72	1.63	0	68.8	112.144	40.3	65.689	28.5	46.455	11.3	18.419	20	32.6	0	23.309	82.6303	54.279	4.50581	5.053	1.945	0
2	1098	0	1098	0	1	63	18.2	2	0	2	3	3	3.03	1.23	1	57.1	70.233	31	38.13	20.3	24.969	7.5	9.225	34.6	42.558	1	15.498	62.5806	23.862	4.55342	3.198	4.469	0
2	1159	0	1159	0	1	36	551	2	0	3	2	3	5.63	1.75	1	61.1	106.925	34.6	60.55	22.8	39.9	16.6	29.05	22.2	38.85	0	12.775	75.4335	45.675	2.12766	2.275	4.672	5.085
2	545	0	545	0	1	59	14500	3	0	3	2	3	9.1	1.7	0	59.9	101.83	37.2	63.24	21.8	37.06	1.9	3.23	38	64.6	0	6.12	59.1398	37.4	2.17028	2.21	4.979	0
2	1848	0	1848	0	1	36	271	2	0	3	3	4	4.7	2.42	0	65.9	159.478	34	82.28	23.2	56.144	11.7	28.314	22.4	54.208	0	13.068	44.1176	36.3	3.94537	6.292	5.392	10.18
2	307	0	307	0	1	51	0	1	0	1	2	3	4.56	2.74	0	76.1	208.514	30.5	83.57	42.9	117.546	11.7	32.058	12.3	33.702	1	73.432	71.8033	60.006	0.919842	1.918	6.043	3.448
2	1839	0	1839	0	1	36	0	1	0	3	1	3	3.05	2.51	0	52.9	132.779	30	75.3	22.3	55.973	7.3	18.323	39.8	99.898	0	18.072	69.3333	52.208	3.21361	4.267	7.129	1.941
2	1321	0	1321	0	1	43	0	1	0	3	1	3	9.38	1.64	1	72.9	119.556	39.5	64.78	31.4	51.496	4.3	7.052	22.6	37.064	1	35.588	75.443	48.872	2.88066	3.444	2.363	1.679
2	1386	0	1386	0	2	39	0	1	0	2	2	3	4.32	1.74	0	76	132.24	25	43.5	40.9	71.166	9.7	16.878	13.7	23.838	1	54.984	78	33.93	5	6.612	1.702	3.457
2	1244	0	1244	0	1	42	280	2	0	2	1	2	4.01	1.72	0	75.2	129.344	36.1	62.092	38.4	66.048	15.6	26.832	9.1	15.652	1	49.536	59.8338	37.152	2.5266	3.268	2.039	0
2	36	0	36	0	1	37	5000	3	0	3	3	4	3.98	2.29	0	61.7	141.293	33	75.57	27.8	63.662	6.1	13.969	32	73.28	0	31.602	49.0909	37.098	2.59319	3.664	2.748	0
2	1408	0	1408	0	1	40	71.5	2	0	2	2	3	6.97	1.09	0	65.1	70.959	43	46.87	16.4	17.876	24.2	26.378	10.4	11.336	0	3.706	60.6977	28.449	1.22888	0.872	5.339	0
2	1525	0	1525	0	1	62	386	2	0	3	2	3	4.13	1.4	1	60.2	84.28	23.3	32.62	28.1	39.34	5.2	7.28	34.5	48.3	0	20.86	72.9614	23.8	6.64452	5.6	0	0
2	1284	0	1284	0	1	60	23.3	2	0	3	2	3	4.35	1.47	0	79.7	117.159	42.8	62.916	31.2	45.864	6.7	9.849	13.4	19.698	0	24.843	67.5234	42.483	6.90088	8.085	1.242	0
2	1376	0	1376	0	1	63	0	1	0	3	3	4	4.64	1.99	0	50.7	100.893	33.8	67.262	16.5	32.835	8.3	16.517	40.5	80.595	0	17.711	59.4675	39.999	3.5503	3.582	0	0
2	798	0	798	0	1	53	94.3	2	0	3	1	3	4.26	3.55	0	47	166.85	26.1	92.655	19.1	67.805	9.5	33.725	43.5	154.425	0	23.785	95.7854	88.75	3.61702	6.035	1.225	3.016
2	1324	0	1324	0	2	34	64.8	2	0	4	2	4	6.93	1.86	1	74.3	138.198	37.1	69.006	36.4	67.704	7.2	13.392	17.9	33.294	0	24.366	63.6119	43.896	5.24899	7.254	9.447	4.589
2	1302	0	1302	0	1	48	83.7	2	0	3	2	3	3.22	1.59	0	80.1	127.359	27.1	43.089	48.1	76.479	14.9	23.691	5	7.95	0	41.976	88.1919	38.001	2.24719	2.862	2.265	0
2	1324	0	1324	0	1	51	307	2	0	3	2	3	6.44	1.7	0	74.1	125.97	37.5	63.75	28.3	48.11	16.5	28.05	9.3	15.81	0	16.32	70.4	44.88	3.37382	4.25	2.437	0
2	1087	0	1087	0	1	48	217	2	0	2	2	3	4.75	1.1	0	50.9	55.99	29.2	32.12	20	22	7.2	7.92	41.7	45.87	0	9.24	79.4521	25.52	2.94695	1.65	0	0
2	1141	0	1141	0	1	48	65.5	2	0	3	2	3	5.46	1.31	0	74.3	97.333	34	44.54	26.7	34.977	5.9	7.729	19.6	25.676	0	12.314	59.7059	26.593	2.96097	2.882	13.577	7.78
2	1182	0	1182	0	2	20	0	1	0	4	1	4	5.56	0.92	0	55.1	50.692	20.7	19.044	21.5	19.78	11.2	10.304	33.6	30.912	0	9.568	51.2077	9.752	1.08893	0.552	1.143	0
2	36	0	36	0	1	61	195	2	0	4	1	4	4.58	1.45	1	65.2	94.54	27.4	39.73	35.9	52.055	6.4	9.28	28	40.6	0	15.37	91.9708	36.54	5.82822	5.51	8.87	0
2	1059	0	1059	0	1	40	0	1	0	2	1	2	3.12	1.85	0	61.2	113.22	27.9	51.615	30.8	56.98	9.7	17.945	28.7	53.095	1	36.26	69.5341	35.89	2.45098	2.775	0	0
2	51	0	51	0	2	68	43.1	2	0	1	0	1	3.45	1.59	0	66.9	106.371	36.2	57.558	26.6	42.294	12.7	20.193	19.9	31.641	0	20.829	85.9116	49.449	1.04634	1.113	4.666	0
2	1016	0	1016	0	1	35	668	2	0	4	2	4	5.36	2.41	0	71.1	171.351	33.9	81.699	34	81.94	7.3	17.593	21.1	50.851	0	41.211	56.9322	46.513	4.64135	7.953	14.044	12.071
2	543	0	543	0	1	55	2720	3	0	4	2	4	5.71	2.72	0	63.5	172.72	33.5	91.12	25.8	70.176	7.6	20.672	28.3	76.976	1	46.512	63.8806	58.208	1.88976	3.264	0	0
2	1318	0	1318	0	1	48	39.6	2	0	3	2	3	4.92	2.06	0	79	162.74	22.3	45.938	47.7	98.262	2.4	4.944	17.9	36.874	1	82.812	92.3767	42.436	11.7722	19.158	3.36	0
2	1072	0	1072	0	1	57	66.3	2	1	2	2	3	3.78	1.46	0	50.7	74.022	29.3	42.778	13.1	19.126	14.4	21.024	34.3	50.078	0	3.942	69.9659	29.93	1.97239	1.46	2.201	0
2	1836	0	1836	0	1	32	893	2	0	3	1	3	2.98	1.64	0	83	136.12	25.4	41.656	50.4	82.656	4	6.56	12.8	20.992	1	46.74	65.3543	27.224	9.03614	12.3	1.523	1.168
2	1586	0	1586	0	1	53	2840	3	0	3	1	3	3.7	1.12	0	74.5	83.44	27.3	30.576	28.2	31.584	6.7	7.504	16.8	18.816	1	21.728	63.0037	19.264	9.93289	8.288	2.877	3.484
2	1483	0	1483	0	1	51	0	1	0	3	1	3	3.14	1.94	1	67.3	130.562	32.6	63.244	21.5	41.71	11.3	21.922	19.1	37.054	0	18.624	43.2515	27.354	8.02377	10.476	6.485	0
2	1854	0	1854	0	1	15	661	2	0	3	2	3	4.76	1.81	1	60.1	108.781	32.3	58.463	21.3	38.553	14.2	25.702	24.4	44.164	0	8.326	58.8235	34.39	5.65724	6.154	1.35	0
2	1706	0	1706	0	1	31	0	1	0	3	2	3	4.43	1.93	0	81.9	158.067	22.8	44.004	48.7	93.991	6.9	13.317	10.6	20.458	1	66.778	53.0702	23.353	9.15751	14.475	7.206	1.173
2	1272	0	1272	0	1	44	268	2	0	4	2	4	3.46	2.04	1	60.8	124.032	30.3	61.812	24.9	50.796	7.9	16.116	31.3	63.852	1	28.968	70.297	43.452	37.3355	46.308	6.434	6.61
2	1939	0	1939	0	1	41	94.9	2	0	3	1	3	2.7	1.23	0	77.4	95.202	23.6	29.028	50	61.5	5.4	6.642	16.9	20.787	1	46.494	50.8475	14.76	10.0775	9.594	6.023	1.328
2	738	0	738	0	1	29	2440	3	0	4	1	4	6.36	1.06	0	58.5	62.01	18.8	19.928	27.6	29.256	5.9	6.254	35.8	37.948	0	5.194	47.3404	9.434	2.73504	1.696	1.876	0
2	555	0	555	0	1	51	221	2	0	4	2	4	3.74	1.83	0	74.5	136.335	38.7	70.821	36.1	66.063	7.6	13.908	17.6	32.208	1	37.149	40.5685	28.731	39.1946	53.436	8.74	4.711
2	779	0	779	0	2	41	68	2	0	4	2	4	2.27	0.9	0	62.4	56.16	36.9	33.21	25.5	22.95	6.2	5.58	30.3	27.27	0	6.93	64.2276	21.33	4.16667	2.34	0	0
2	1734	0	1734	0	1	41	7480	3	1	4	2	4	5.94	1.94	1	61.1	118.534	29.6	57.424	28.6	55.484	5.3	10.282	32.4	62.856	1	32.398	58.4459	33.562	5.23732	6.208	5.675	0
2	1607	0	1607	0	1	38	1240	2	0	3	3	4	5.06	2.06	0	73	150.38	25	51.5	42.7	87.962	4.5	9.27	21.8	44.908	1	59.534	70.4	36.256	3.56164	5.356	1.258	0
2	1182	0	1182	0	1	27	0	1	0	4	2	4	4.78	1.68	1	67.2	112.896	25.5	42.84	37.5	63	4.4	7.392	27.9	46.872	1	42.336	50.1961	21.504	3.125	3.528	2.62	4.445
2	1680	0	1680	0	2	32	0	1	0	3	2	3	4.59	1.01	0	74.8	75.548	43.6	44.036	19.9	20.099	9.4	9.494	15	15.15	0	7.979	56.422	24.846	0.802139	0.606	4.468	2.198
2	1701	0	1701	0	1	47	215.3	2	0	3	3	4	3.08	1.47	0	80	117.6	28.9	42.483	45.6	67.032	8	11.76	12	17.64	1	49.392	55.7093	23.667	4.5	5.292	1.325	0
2	1573	0	1573	0	2	42	1720	3	0	4	3	4	3.43	0.66	0	55.1	36.366	23.6	15.576	28	18.48	19.4	12.804	25.2	16.632	0	7.722	53.3898	8.316	7.6225	2.772	1.241	1.623
2	761	0	761	0	2	47	10800	3	1	3	2	3	4.05	1.34	0	53.7	71.958	29.8	39.932	18.4	24.656	6.8	9.112	38.6	51.724	0	7.638	58.3893	23.316	4.28305	3.082	4.663	1.509
2	419	0	419	0	1	52	0	1	0	3	2	3	6.62	2.19	0	48.7	106.653	24.8	54.312	19	41.61	11	24.09	40	87.6	0	11.388	72.5806	39.42	5.54415	5.913	2.491	0
2	1572	0	1572	0	1	40	0	1	0	3	1	3	5.31	1.25	1	69.2	86.5	33	41.25	27.9	34.875	18.7	23.375	10.3	12.875	0	13.75	81.2121	33.5	12.4277	10.75	4.809	5.258
2	649	0	649	0	1	39	0	1	0	3	2	3	2.83	2.2	0	68.7	151.14	41.1	90.42	27.8	61.16	12.1	26.62	18.7	41.14	0	29.48	40.146	36.3	4.51237	6.82	1.966	1.124
2	1284	0	1284	0	2	65	0	1	0	3	1	3	3.98	1.2	0	72.3	86.76	41.5	49.8	25	30	12.2	14.64	16	19.2	1	20.76	64.8193	32.28	5.25588	4.56	8.501	6.872
2	1680	0	1680	0	1	30	1790	3	0	1	3	4	5.81	2.71	0	76.5	207.315	22.5	60.975	38.5	104.335	5.7	15.447	17.8	48.238	1	69.918	56.8889	34.688	2.87582	5.962	1.225	1.084
2	937	0	937	0	1	56	0	1	0	4	2	4	3.79	2.1	0	57	119.7	29.3	61.53	24.4	51.24	6.5	13.65	36.3	76.23	0	26.67	69.2833	42.63	2.45614	2.94	1.247	0
2	1551	0	1551	0	2	26	10400	3	0	2	3	3	4.9	2.11	1	73	154.03	32.4	68.364	33.5	70.685	5.7	12.027	20.4	43.044	1	48.741	75.6173	51.695	1.36986	2.11	0	0
2	1564	0	1564	0	1	59	309	2	0	3	1	3	4.14	1.6	0	58.9	94.24	37.7	60.32	20.9	33.44	8	12.8	32.6	52.16	0	18.72	87.7984	52.96	4.58404	4.32	2.771	0
2	1491	0	1491	0	2	55	676	2	0	3	1	3	3.38	1.2	0	84.1	100.92	38.8	46.56	35.1	42.12	8.7	10.44	6.3	7.56	1	32.04	54.6392	25.44	2.85375	2.88	2.939	0
2	365	0	365	0	1	36	1550	3	0	3	2	3	4.73	1.63	0	85.1	138.713	20.6	33.578	62.5	101.875	4.6	7.498	9.8	15.974	0	51.834	80.0971	26.895	38.4254	53.301	2.804	5.626
2	1474	0	1474	0	1	22	59.3	2	0	3	2	3	4.28	1.95	0	76	148.2	27.2	53.04	41.2	80.34	9.1	17.745	14.8	28.86	1	47.775	59.1912	31.395	2.89474	4.29	0	0
2	360	0	360	0	2	34	146	2	0	1	2	3	4.76	1.21	0	85.3	103.213	18.1	21.901	63.6	76.956	1.4	1.694	13	15.73	1	58.443	77.9006	17.061	6.3306	6.534	8.944	10.8
2	1448	0	1448	0	1	53	317	2	0	3	1	3	4.5	2.32	1	57.7	133.864	20.2	46.864	28.1	65.192	9.2	21.344	32.1	74.472	0	29.464	79.2079	37.12	2.42634	3.248	1.616	0
2	1543	0	1543	0	2	61	777	2	0	3	1	3	3.5	1.33	0	39	51.87	10.3	13.699	28.6	38.038	10.3	13.699	48.2	64.106	1	27.398	84.466	11.571	2.5641	1.33	6.818	2.148
2	946	0	946	0	1	69	198	2	0	4	2	4	5.12	2.65	1	55.8	147.87	26	68.9	25.4	67.31	7.9	20.935	34.7	91.955	0	37.1	50.3846	34.715	2.32975	3.445	0	0
2	235	0	235	0	1	63	332	2	0	2	1	2	4.8	1.25	0	63.8	79.75	33.3	41.625	25.3	31.625	7.8	9.75	27.9	34.875	0	14.625	63.3634	26.375	5.01567	4	1.21	0
2	1331	0	1331	0	2	45	147	2	0	3	1	3	2.75	0.92	0	53	48.76	29.9	27.508	15.8	14.536	11.8	10.856	34.8	32.016	0	4.876	76.9231	21.16	1.88679	0.92	1.375	0
2	1542	0	1542	0	1	16	2770	3	0	3	3	4	2.99	2.01	0	67.1	134.871	30.6	61.506	30.1	60.501	6	12.06	26.4	53.064	0	14.271	41.1765	25.326	3.57675	4.824	0	0
2	1536	0	1536	0	1	43	0	1	0	2	2	3	3.85	2.05	1	69.2	141.86	42.1	86.305	27.1	55.555	15.9	32.595	14.9	30.545	0	24.395	64.3705	55.555	3.46821	4.92	1.455	0
2	1483	0	1483	0	1	49	624	2	0	2	3	4	3.21	2.24	0	53.4	119.616	11.8	26.432	40.8	91.392	9.1	20.384	39.4	88.256	0	48.832	66.9492	17.696	1.68539	2.016	13.957	7.194
2	367	0	367	0	1	55	497	2	0	2	1	2	3.22	1.42	0	78.4	111.328	46.6	66.172	26.7	37.914	4.7	6.674	16.9	23.998	0	4.686	54.5064	36.068	2.16837	2.414	8.181	12.167
2	1424	0	1424	0	1	46	0	1	0	2	0	2	2.83	1.2	0	66.4	79.68	21.2	25.44	43.8	52.56	8.5	10.2	24.6	29.52	1	39	53.7736	13.68	2.86145	2.28	3.482	5.947
2	1576	0	1576	0	2	54	3240	3	0	2	1	2	3.7	1.59	0	74.8	118.932	41	65.19	35.8	56.922	5	7.95	19.9	31.641	0	27.507	63.1707	41.181	1.60428	1.908	1.365	0
2	1406	0	1406	0	1	53	0	1	0	3	1	3	5.87	1.18	0	68.6	80.948	41.5	48.97	25.9	30.562	10.4	12.272	20.6	24.308	0	12.39	63.3735	31.034	5.8309	4.72	1.567	1.147
2	586	0	586	0	1	54	1540	3	0	3	2	3	3.05	2.19	0	79	173.01	48.7	106.653	24.8	54.312	7.6	16.644	13.1	28.689	0	17.52	62.6283	66.795	2.1519	3.723	1.384	0
2	1162	0	1162	0	1	36	1030	2	0	3	2	3	7.06	1.83	0	72.6	132.858	36	65.88	26.7	48.861	4.1	7.503	23	42.09	1	30.561	78.3333	51.606	2.06612	2.745	1.779	0
2	1290	0	1290	0	1	59	152	2	0	3	2	3	3.2	1.6	1	29.4	47.04	9.5	15.2	20.8	33.28	8.1	12.96	61.8	98.88	0	14.56	83.1579	12.64	8.84354	4.16	4.244	2.512
2	915	0	915	0	1	64	791	2	0	4	1	4	4.47	1.54	1	77.3	119.042	50.5	77.77	27.2	41.888	11.9	18.326	10.4	16.016	0	17.094	71.2871	55.44	5.17464	6.16	1.912	0
2	878	0	878	0	1	67	393	2	0	2	2	3	5.66	1.27	0	73.2	92.964	37.2	47.244	35.2	44.704	5.5	6.985	21.5	27.305	1	33.02	78.4946	37.084	3.55191	3.302	2.584	1.55
2	4	0	4	0	1	40	129	2	0	3	2	3	3.22	1.8	0	62.7	112.86	32.1	57.78	28.3	50.94	11.8	21.24	24.9	44.82	0	22.14	62.9283	36.36	4.14673	4.68	3.842	2.773
2	36	0	36	0	1	73	42.7	2	0	3	1	4	3.24	1.44	0	68.2	98.208	25.7	37.008	25.4	36.576	6.6	9.504	24.9	35.856	1	26.352	85.6031	31.68	2.05279	2.016	4.382	1.355
2	794	0	794	0	1	67	14400	3	0	4	3	4	5.42	2.28	0	75.4	171.912	35.7	81.396	35.7	81.396	5.3	12.084	19.2	43.776	1	62.928	60.2241	49.02	5.43767	9.348	1.281	0
2	823	0	823	0	1	33	0	1	0	4	2	4	2.99	1.92	0	52.7	101.184	21.1	40.512	30.2	57.984	5.7	10.944	41	78.72	1	38.4	68.2464	27.648	3.79507	3.84	5.741	4.594
2	35	1	35	1	1	65	9130	3	1	1	3	4	5.9	2.16	1	75.1	162.216	29.9	64.584	43.5	93.96	8.4	18.144	16.2	34.992	0	50.544	54.1806	34.992	9.72037	15.768	6.456	4.167
2	32	1	32	1	1	57	3170	3	1	3	3	4	4.69	1.17	0	46.4	54.288	18.7	21.879	21.4	25.038	7.5	8.775	45.9	53.703	1	17.316	62.0321	13.572	4.31034	2.34	5.078	0
2	33	1	33	1	1	38	229	2	0	4	2	4	4.21	1.75	0	51.6	90.3	24.5	42.875	24.9	43.575	5.1	8.925	42.6	74.55	1	30.625	68.5714	29.4	3.87597	3.5	3.028	8.921
2	657	0	657	0	1	24	0	1	0	4	3	4	3.36	1.92	0	44.6	85.632	22.9	43.968	16.7	32.064	11	21.12	44.2	84.864	0	14.784	68.1223	29.952	3.58744	3.072	2.631	0
