# Supplementary material for: High proportion of circulating CD8 + CD28- senescent T cells is an independent predictor of distant metastasis in nasopharyngeal canrcinoma after radiotherapy
Source: J Transl Med. 2023 Jan 31;21:64. doi: 10.1186/s12967-023-03912-2 (PMC9887944; doi:10.1186/s12967-023-03912-2)
Supplement: Supplementary file 3 — Additional file 3. NPC patients characteristics. [file 12967_2023_3912_MOESM3_ESM.xlsx]

## Sheet: Sheet1
Variable		train（131）	%	validation（162）	%	P
neutrophils	Median	3.66		4.28		0.077
	Range	1.21-11.09		0.33-10.64
lymphocyte	Median	1.71		1.68		0.631
	Range	0.68-3.87		0.54-4.23
Proportion of CD3 T cells（%）	Median	66.5		69.2		0.238
	Range	28.5-86.4		29.4-87.1
Absolute count of CD3 T cells（cells/ul）	Median	114.234		115.692		0.766
	Range	39.032-239.696		33.912-279.18
Proportion of CD4 T cells（%）	Median	30		31.6		0.188
	Range	8.8-55.6		9.5-55.1
Absolute count of CD4 T cells（cells/ul）	Median	50.778		51.7865		0.662
	Range	6.8-144.272		13.699-166.239
Proportion of CD8 T cells（%）	Median	29.6		28.4		0.416
	Range	7.9-65.4		11.9-63.6
Absolute count of CD8 T cells（cells/ul）	Median	48.924		51.9625		0.577
	Range	13.114-137.124		12.366-133.114
Proportion of CD3-CD19+ B cells（%）	Median	7.5		7.5		0.345
	Range	1-52.5		1.4-24.9
Absolute count of CD3-CD19+ B cell（cells/ul）	Median	12.46		12.349		0.274
	Range	0.816-95.256		1.694-100.251
Proportion of CD3-CD56+ NK cells（%）	Median	22.1		21.6		0.81
	Range	4.6-54.4		5-61.8
Absolute count of CD3-CD56+ NK cells（cells/ul）	Median	36.934		34.9335		0.807
	Range	3.956-141.255		7.072-154.425
Relative proportion of CD28neg senesent T in CD8 T cells	0	64	48.9	89	54.9	0.3
	1	67	51.1	73	45.1
Absolute count of CD8+CD28-_Tcells（cells/ul）	Median	25.955		26.859		0.962
	Range	4.316-108.576		3.234-95.372
Relative proportion of CD45R0+ in_CD4 Tcells	Median	69.153		65.0437		0.043
	Range	24.648-98.007		30.485-95.785
Absolute count of CD4+CD45R0+Tcells（cells/ul）	Median	34.545		35.074		0.796
	Range	6.46-108.204		8.316-117.555
Relative proportion of HLA-DR+_in CD3 T cells	Median	5.785		3.6022		0.002
	Range	0.838-47.36		0.606-39.195
Absolute count of CD3+HLADR+_T cells（cells/ul）	Median	5.848		3.84		0.006
	Range	1.161-74.592		0.606-39.195
EA-IgA EB viral early antigen IgA antibody	Median	0		0		0.541
	Range	0-11.08		0-18.615
