# Supplementary material for: High proportion of circulating CD8 + CD28- senescent T cells is an independent predictor of distant metastasis in nasopharyngeal canrcinoma after radiotherapy
Source: J Transl Med. 2023 Jan 31;21:64. doi: 10.1186/s12967-023-03912-2 (PMC9887944; doi:10.1186/s12967-023-03912-2)
Supplement: Supplementary file 4 — Additional file 4. Univariate Cox regression analysis results. [file 12967_2023_3912_MOESM4_ESM.xlsx]

## Sheet: train-PFS_unicox
id	HR	HR.95L	HR.95H	pvalue
gender	0.91566	0.398899	2.10187	0.835362
age	0.995564	0.967498	1.02445	0.760611
EBV_DNA	1.00005	1.00001	1.00008	0.00453308
EBV1500	1.78534	1.14902	2.77404	0.00994396
post_treated_EBV	30.6443	7.91597	118.631	7.20678e-07
T	1.08097	0.726485	1.60841	0.700988
N	1.98554	1.30307	3.02545	0.00141335
stage	1.59862	0.917337	2.78588	0.0978235
NEU	0.972853	0.786354	1.20358	0.799912
LY	0.988506	0.577806	1.69113	0.966341
TARGET	0.636861	0.28726	1.41193	0.266673
CD3	0.991546	0.966383	1.01736	0.517398
CD3_A	0.999735	0.991839	1.00769	0.947739
CD4	0.975204	0.936352	1.01567	0.22609
CD4_A	0.996807	0.983274	1.01053	0.646609
CD8	1.01006	0.97913	1.04196	0.528299
CD8_A	1.00473	0.990583	1.01907	0.514396
CD19	1.00316	0.965551	1.04224	0.871403
CD19_A	1.00483	0.983909	1.0262	0.653339
NK	1.01256	0.984954	1.04095	0.376058
NK_A	1.00087	0.988829	1.01306	0.88796
CD28_IN_CD8_GROUP	3.05893	1.46245	6.39816	0.00298246
CD8CD28_A	1.01749	1.00144	1.0338	0.0325321
CD45RO_R_CD4	0.997655	0.974938	1.0209	0.841628
CD4CD45RO_A	0.993994	0.974222	1.01417	0.556741
HLA_DR_R_CD3	1.01302	0.961768	1.067	0.62536
CD3_HLADR_A	1.0047	0.969168	1.04153	0.798652
EA	0.936997	0.790329	1.11088	0.453704

## Sheet: train-DMFS_unicox
id	HR	HR.95L	HR.95H	pvalue
gender	1.05566	0.350246	3.1818	0.923346
age	0.977578	0.942832	1.0136	0.219382
EBV_DNA	1.00006	1.00003	1.0001	0.00042795
EBV1500	2.38506	1.30099	4.37246	0.00494122
post treated EBV	22.2757	4.67564	106.126	9.76e-05
T	1.66804	0.900651	3.08929	0.103697
N	3.34598	1.79744	6.22863	0.000139287
stage	3.60998	1.55834	8.36273	0.00274486
NEU	1.06845	0.827757	1.37912	0.611187
LY	1.22112	0.613748	2.42955	0.569258
TARGET	0.894761	0.321987	2.48642	0.831136
CD3	1.00276	0.966975	1.03986	0.881972
CD3_A	1.00332	0.993444	1.01329	0.511601
CD4	1.01169	0.961263	1.06476	0.655966
CD4_A	1.00452	0.987675	1.02165	0.601324
CD8	1.0051	0.962886	1.04917	0.816169
CD8_A	1.00722	0.989075	1.02569	0.438017
CD19	1.01548	0.970312	1.06274	0.508235
CD19_A	1.01128	0.987351	1.03578	0.358695
NK	0.994313	0.955628	1.03456	0.778191
NK_A	1.00026	0.983472	1.01734	0.975552
CD8+CD28-group	3.03169	1.08965	8.43493	0.0336349
CD8+CD28-_A	1.02157	1.00111	1.04245	0.0386508
CD45RO_R_CD4	0.988764	0.960058	1.01833	0.452223
CD4CD45RO_A	1.00303	0.978789	1.02788	0.808372
HLA_DR_R_CD3	1.00592	0.933559	1.0839	0.876779
CD3_HLADR_A	1.00598	0.961666	1.05234	0.795278
EA	1.01883	0.849534	1.22187	0.840517

## Sheet: validation_PFS_unicox
id	HR	HR.95L	HR.95H	pvalue
gender	0.536446	0.226236	1.27201	0.157425
age	0.998391	0.97375	1.02365	0.899482
EBV_DNA	1.00006	0.999987	1.00013	0.106574
EBV1500	1.50422	0.957173	2.36391	0.076697
post_treated_EBV	5.78974	2.75222	12.1796	3.68925e-06
T	1.01793	0.694439	1.4921	0.927443
N	2.06947	1.35244	3.16664	0.000805107
stage	1.91668	1.12369	3.26928	0.0169401
NEU	1.04171	0.856337	1.2672	0.682766
LY	0.945318	0.569773	1.56839	0.827664
TARGET	1.38733	0.756173	2.54531	0.290361
CD3	0.992355	0.96742	1.01793	0.554472
CD3_A	0.99927	0.992451	1.00614	0.834482
CD4	0.991542	0.957064	1.02726	0.638077
CD4_A	0.999665	0.987814	1.01166	0.956022
CD8	1.00288	0.975569	1.03095	0.838328
CD8_A	0.999195	0.987377	1.01115	0.894472
CD19	0.98958	0.925503	1.05809	0.75909
CD19_A	0.994556	0.96686	1.02305	0.704839
NK	1.00854	0.98287	1.03488	0.518029
NK_A	0.99975	0.987946	1.0117	0.967117
CD28_CD8_GROUP	2.52718	1.34876	4.73519	0.00380568
CD8CD28_A	1.00589	0.991494	1.0205	0.424498
CD45RO_R_CD4	1.00192	0.978277	1.02613	0.875133
CD4CD45RO_A	1.00384	0.986531	1.02144	0.666085
HLA_DR_R_CD3	0.97704	0.90793	1.05141	0.534875
CD3_HLADR_A	0.977953	0.918991	1.0407	0.482274
EA	0.866592	0.740098	1.01471	0.0753029

## Sheet: validation_DMFS_unicox
id	HR	HR.95L	HR.95H	pvalue
gender	0.352002	0.107185	1.156	0.0852479
age	0.999157	0.970783	1.02836	0.954222
EBV_DNA	1.00007	1	1.00014	0.0441434
EBV1500	1.71725	1.01114	2.91646	0.0453952
post treated EBV	5.54434	2.38548	12.8862	6.88e-05
T	0.994539	0.641802	1.54114	0.98045
N	2.7996	1.65145	4.74597	0.000131965
stage	2.05186	1.09344	3.85036	0.0252123
NEU	1.11104	0.899846	1.37179	0.32764
LY	1.01113	0.569463	1.79536	0.969846
TARGET	1.18688	0.5798	2.42962	0.639259
CD3	0.983002	0.955469	1.01133	0.2369
CD3_A	0.999567	0.991744	1.00745	0.91387
CD4	1.00727	0.966852	1.04939	0.728701
CD4_A	1.00402	0.991357	1.01684	0.535863
CD8	0.99292	0.960373	1.02657	0.67608
CD8_A	0.998228	0.984402	1.01225	0.80313
CD19	0.971006	0.89399	1.05466	0.485286
CD19_A	0.986408	0.95016	1.02404	0.473744
NK	1.02047	0.991953	1.04981	0.161131
NK_A	1.0035	0.990731	1.01643	0.592802
CD8+CD28-group	2.95263	1.39725	6.2394	0.00456477
CD8+CD28-_A	1.00471	0.987845	1.02186	0.586553
CD45RO_R_CD4	0.996794	0.969621	1.02473	0.819856
CD4CD45RO_A	1.00899	0.990339	1.028	0.347007
HLA_DR_R_CD3	0.991106	0.921804	1.06562	0.809121
CD3_HLADR_A	0.987932	0.928986	1.05062	0.698887
EA	0.88203	0.740851	1.05011	0.158388
