# Supplementary material for: High proportion of circulating CD8 + CD28- senescent T cells is an independent predictor of distant metastasis in nasopharyngeal canrcinoma after radiotherapy
Source: J Transl Med. 2023 Jan 31;21:64. doi: 10.1186/s12967-023-03912-2 (PMC9887944; doi:10.1186/s12967-023-03912-2)
Supplement: Supplementary file 5 — Additional file 5. Multivariate Cox regression analysis results. [file 12967_2023_3912_MOESM5_ESM.xlsx]

## Sheet: train-PFS_multicox
id	HR	HR.95L	HR.95H	pvalue
EBV DNA	1.00004	0.99999	1.00008	0.127959
EBV1500	1.21276	0.692	2.12543	0.500404
post treated EBV	32.8499	7.40772	145.674	4.32e-06
N	1.55967	1.03846	2.34248	0.0322069
CD8+CD28-group	3.30975	1.55633	7.03866	0.00187762

## Sheet: train-DMFS_multicox
id	HR	HR.95L	HR.95H	pvalue
EBV DNA	1.00005	0.999995	1.00011	0.0761607
EBV1500	1.23379	0.536652	2.83655	0.620866
post treated EBV	14.0142	2.28766	85.8513	0.00430641
N	2.01232	0.960276	4.21694	0.0639427
stage	1.4614	0.52267	4.0861	0.469555
CD8+CD28-group	3.30926	1.14755	9.54313	0.0267835

## Sheet: validation-PFS_multicox
id	HR	HR.95L	HR.95H	pvalue
post treated EBV	4.31585	2.02758	9.18661	0.000148351
N	1.89952	1.24015	2.90946	0.00318415
CD8+CD28-group	2.43053	1.29372	4.56625	0.00577315

## Sheet: validation_DMFS_multicox
id	HR	HR.95L	HR.95H	pvalue
post treated EBV	3.80764	1.61228	8.99231	0.00229334
N	2.51766	1.48701	4.26263	0.000588572
CD8+CD28-group	2.88029	1.35996	6.10023	0.00572798
