# Supplementary material for: High proportion of circulating CD8 + CD28- senescent T cells is an independent predictor of distant metastasis in nasopharyngeal canrcinoma after radiotherapy
Source: J Transl Med. 2023 Jan 31;21:64. doi: 10.1186/s12967-023-03912-2 (PMC9887944; doi:10.1186/s12967-023-03912-2)
Supplement: Supplementary file 6 — Additional file 6. Raw data of healthy controls. [file 12967_2023_3912_MOESM6_ESM.xlsx]

## Sheet: Sheet1
gender	AGE	NEUT#	LYM#	CD3+ %Parent	CD3-CD16&56+ %Parent	CD3-CD19+ %Parent	CD3+CD4+ %Parent	CD3+CD8+ %Parent	CD3+CD8+CD28+ %Grand Parent	CD3+CD8+CD28- %Grand Parent	CD28-/CD8	CD3+HLA-DR+ %Parent
1	60	3.99	1.36	64.6	29.9	5.2	30	33.2	13.8	19.4	58.4337	0.9
2	32	2.22	1.78	76.1	14.1	8.7	26.9	39	15.1	24	61.5385	1.4
1	53	3.66	1.36	70.9	17.4	11.2	59	10.7	8.8	1.9	17.757	1.2
1	40	2.68	1.34	75.9	19.3	4.3	19.2	34.9	8.2	26.6	76.2178	0.7
1	45	2.42	2.4	68.2	15.8	15	51.3	18.9	10.4	8.1	42.8571	1
1	49	4.58	1.43	62.9	19.2	17.2	43.3	19.9	18.9	0.8	4.0201	0.7
2	48	3.68	1.83	79.3	9	11	52.7	23.1	15.5	7.4	32.0346	1.6
1	51	3.31	1.99	69	15.4	14.6	36.2	26.4	15.5	10.8	40.9091	1
2	71	2.72	1.79	80.7	10.9	8.3	38.4	40.2	14.6	25.1	62.4378	3.8
2	46	2.19	1.73	79.6	7.5	11.3	50.2	29.8	11.4	18.4	61.745	2.8
1	47	2.02	1.66	68.6	18.4	11.7	42.3	24.6	14.5	10	40.6504	1
1	44	1.75	1.83	77.1	11.3	10.8	33.3	25.8	12.1	13.1	50.7752	1.8
1	53	3.44	1.82	86.8	9.2	3.2	29.8	57.3	20.4	36.8	64.2234	1
1	48	3.43	1.03	81.8	7.7	9.9	36.3	36.1	23.3	12.1	33.518	1.1
2	34	4.44	2.13	71.3	21.1	5.6	36.1	32.5	20.7	11.5	35.3846	1
2	31	6.32	4.31	75.6	8.8	15	30.9	41.3	17.2	23.8	57.6271	1.1
1	56	2.76	1.42	75	7.7	17	50.5	25.1	21.1	4	15.9363	2.7
1	31	4.77	2.21	60.4	27.6	10.9	37	25.1	11.5	13.5	53.7849	0.7
2	40	3.46	2.11	65.8	25.3	8.3	45.3	19.3	16.3	2.7	13.9896	0.9
1	49	2.45	1.49	79.7	9.6	9.6	45.7	29.9	9.9	19.8	66.2207	3.2
2	51	4.79	2.6	87.3	4.3	7.9	43.9	36.5	15.2	21.2	58.0822	1.5
1	47	4.55	2.26	76.8	13.5	8.4	46	31.7	18.2	13.3	41.9558	1.6
2	25	4.9	2.5	59.4	34.3	5.8	39.3	19.5	14.2	5.1	26.1538	0.4
1	53	2.71	1.66	75	10.2	14.3	46.8	25.6	13.7	11.6	45.3125	0.7
1	33	3.22	2.25	73.9	14.3	11.3	39.8	28.8	13.6	14.8	51.3889	1.5
1	59	3.08	2.54	70.8	12.7	15.7	34.8	32.9	12.8	19.9	60.4863	0.9
1	50	2.14	1.64	69.8	22.8	6.6	39.1	29	8.3	20.4	70.3448	1.9
2	31			73.2	17.6	6.1	53.6	20.1	16	3.4	16.9154	1.1
1	42	2.64	1.67	63.2	21.7	13.6	29.8	31.7	19.6	11.6	36.5931	1
2	47	3.22	1.92	74	11.8	12.9	40.6	30.2	14.9	14.4	47.6821	0.5
1	46	2.38	1.64	67.2	20.1	12.1	51.6	15.9	10.8	4.5	28.3019	1.4
2	55	2.69	1.88	73.6	19.9	5.2	52	21.5	13.3	7.4	34.4186	1
1	58	3.18	2.83	64.4	21.5	13.5	44.5	20.7	14.4	5.2	25.1208	0.5
2	49	3	1.2	77.4	11.9	10.1	40.4	19.8	12.1	6	30.303	0.6
2	31	2.74	2.03	74.6	9.9	13.8	42.7	31	26.8	3.7	11.9355	0.6
2	51	3.53	1.67	62.6	30.8	5.5	45.3	17.9	16	1.6	8.93855	0.6
2	36	2.24	0.98	69.6	14.4	7.7	42.7	25.8	15.4	9.5	36.8217	1.1
2	57	2.16	2.1	70.2	14	14.3	34.2	28.7	18.6	8.8	30.662	1.6
2	32	2.44	1.88	70	18.1	10.6	46	23.8	16.7	6.5	27.3109	2.4
2	32	1.78	1.83	78	12.1	9.7	42.9	33.5	28.1	5.1	15.2239	1.8
2	42	3.13	2.1	75.7	10.2	13.8	39.6	29.6	20.2	9.2	31.0811	1.7
1	42	2.23	1.45	82.3	7.7	9.9	40.2	39.6	14.9	22.8	57.5758	1.4
1	60	1.55	1.89	75.4	10	14.7	43.1	26.2	14.6	11.3	43.1298	2.7
2	29	3.37	1.38	79.2	15.7	4.8	30.3	36.7	19.4	16.3	44.4142	4.2
1	41	3.27	1.36	70.6	24.8	4.5	40.9	24.5	16.7	7.6	31.0204	2.3
2	42	1.31	0.88	78.8	9.4	11.3	49.1	29.3	23.3	5.7	19.4539	1.7
1	57	2.49	2.6	63.3	26.6	10	33.2	31.5	11.5	18.1	57.4603	1.2
2	45	2.58	1.05	80.2	13.2	6.7	36.5	35.8	17.8	17.2	48.0447	1.6
1	45	5.45	2.86	71.2	19.1	9.6	49.2	21.4	9.7	11.4	53.271	1.2
2	32	4.95	1.34	69.9	24.9	4.8	44.5	20.5	19.5	0.6	2.92683	1.2
2	25	4.71	1.92	71.7	15.5	12.3	43.4	24	22.6	1.1	4.58333	1.3
1	38	2.17	2.03	76.7	14.5	8.6	29.8	43.8	20.8	22.6	51.5982	1.5
1	60	3.56	1.46	69.8	22.5	7.3	37.2	35	21.3	13.6	38.8571	0.9
1	58	6.45	2.41	72.7	18.6	8.4	50	19.2	9.2	9.5	49.4792	1.3
2	59	3.8	1.99	79	10.9	9.8	44.3	27.9	19.4	8.2	29.3907	5.5
2	56	3.42	2.26	75.5	15.9	8.1	33.7	39.8	16.6	22.7	57.0352	2.3
1	69	3.6	1.62	58.8	32.5	8.2	34.9	22.7	14	8.1	35.6828	2.9
2	37	2.86	1.76	73.2	10.6	15.7	40.6	26.9	20.8	5.7	21.1896	1
2	41	7.46	2.01	65.4	17.7	16.5	46.5	18.5	16.2	2	10.8108	0.9
1	38	3.01	1.28	70.4	18.1	10.8	42.4	20.5	11.7	8.4	40.9756	1.4
1	47	3.24	1.79	68.5	15.7	15.3	42.8	24	18.4	5.5	22.9167	2.4
1	48	3.56	1.67	72.5	22	4.9	28.9	39.6	15	24.1	60.8586	2.3
1	59	2.65	2.83	45.5	18.3	36	27.6	13.1	8.1	4.5	34.3511	1.3
1	58	3.85	3.65	85.7	6.4	7.6	57.4	27.5	19.1	8.1	29.4545	1.5
1	60	2.8	2.32	71.3	22	6.2	48.6	20.4	11.8	8.3	40.6863	0.8
2	41	3.9	1.77	78.8	11.9	8.9	52.2	24.8	10.6	14	56.4516	1.5
2	62	1.54	1.52	79.8	12.7	7.2	60.7	17	12.1	4.5	26.4706	1.4
1	61	2.96	1.72	73.8	18.6	7.4	39.1	33.7	16.6	16.8	49.8516	1.7
1	48	4.7	1.71	64.3	23.8	11.4	40.4	21	13.2	7	33.3333	1.8
1	48	2.82	1.07	80.3	9.8	9.3	35.5	32.5	14.5	17.5	53.8462	2.9
1	46	4.9	2.24	69.1	17.2	13.3	41.7	22.5	11.1	10.8	48	1.3
2	47	3.68	2.42	68.5	16.9	14	52.8	21.9	11	10.1	46.1187	1.5
2	44	5.52	2.19	78.6	9.9	11.1	42.9	28.2	16.2	11.3	40.0709	1.5
1	56	1.9	1.56	57.5	33.1	9	38.3	20.5	13.8	6.4	31.2195	1.1
1	26	3.02	2.72	62.8	27.8	9.1	37.3	25.9	16.1	9.7	37.4517	2.4
1	43	3.15	2.65	69.6	16.8	13.3	36	29.5	16.6	11.9	40.339	2.7
2	43	1.51	2.13	72.8	15.8	11.1	31.2	41.8	15.4	25.9	61.9617	1.8
2	47	5.31	1.1	69.3	18.7	11.6	49.3	14.6	12.4	1.8	12.3288	2.8
1	53	5.1	1.4	83.3	12	4.2	51	27.2	14.8	11.9	43.75	1
1	43	1.97	2.07	72.8	15.5	11.3	38.5	29.5	18	11.3	38.3051	4.6
1	59	4.09	2.26	77.4	11.3	11.1	49.6	27	16.4	10.3	38.1481	2.3
2	44	2.74	1.36	65	14.4	20	40.4	24.6	12.6	11.8	47.9675	1.3
2	47	4.42	2.56	75.1	13.8	10.6	44.2	28.7	16.9	11.5	40.0697	1.3
1	57	4.42	2.2	78.2	12.9	8.2	48.7	28.3	14	14	49.47	2.9
1	50	2.23	1.19	72.9	20	6.4	56.1	17.4	13.4	3.9	22.4138	1.5
2	33	3.86	2.32	66.5	18.9	13.8	40.3	24.6	15.7	8.9	36.1789	1.5
1	43	2.81	1.65	81.7	9.9	7.9	38.6	42.4	15.8	26.6	62.7358	2.1
1	56	4.43	2.04	82.6	5.6	11.2	54	23.9	12.3	11.6	48.5356	1.8
1	52	4.71	3.09	79.3	4.9	15.2	43.3	35.3	17	18.2	51.5581	2.5
1	52	4.3	1.78	72.9	8.3	18.1	59.6	12.3	6	6.1	49.5935	2.1
2	31	5.01	2.32	77	13.1	9.5	37.9	31	16	14.7	47.4194	1.5
2	37	3.93	1.05	67.5	22.6	8.8	45.8	17.2	13.4	3.9	22.6744	2.3
2	37	2.51	1.62	78.1	11.2	9.9	54	22.9	15.5	8	34.9345	1.8
1	44	3.37	1.18	70.3	17.6	11.2	42.5	26.3	10.5	15.8	60.076	1.8
2	35	2.23	1.42	68.2	24.6	6.6	28.6	35.7	23.8	11.8	33.0532	1.3
1	50	3.26	1.83	71.9	19.2	8.5	45	26.2	11.1	15.3	58.3969	1.4
1	52	4.35	3.31	58.8	23.5	16.5	36.6	18.9	9.8	9.3	49.2063	2
1	51	2.92	1.33	57.3	27.6	14.6	40.3	15.8	9	6.9	43.6709	1.3
1	41	3.37	1.63	68.8	15.4	15	38.1	27	16.9	10.2	37.7778	1.6
1	27	2.5	2.36	72.6	9.6	17.2	49.3	19.1	17.2	2.1	10.9948	1.1
2	45	5.47	1.66	80.5	7.9	10.9	40.2	33.7	10.9	22.8	67.6558	4.3
1	60	2.8	1.15	61.7	26.5	9.7	35.7	25	13.2	11.6	46.4	1.7
1	39	4.17	3.08	66.3	25.5	7.3	39.4	25	11.9	13.1	52.4	2.2
1	54	2.87	2.17	55.9	34	9.5	34.1	19	10.7	8.4	44.2105	2.2
1	59	3.89	1.93	75.7	12.2	11.8	51.3	22.3	10	12.3	55.157	1.7
2	37	2.16	0.96	65.8	14.9	18.2	42	22.9	10.2	12.8	55.8952	2.5
1	57	2.77	1.3	75.6	10.1	13.6	37.3	38.8	17.2	21.8	56.1856	2.1
1	52	3.02	1.74	77.5	10.6	11.5	50.9	24.7	13	11.7	47.3684	2.1
2	27	2.97	2.17	73.2	19.6	6.8	45.1	18.7	13.1	5.7	30.4813	1.4
2	31	3.09	2.87	73.5	21.3	4.4	29.1	29.8	14.4	15.9	53.3557	0.7
1	56	2.99	1.97	78.3	17.8	1	46	75.9	75.1	0	0	12.7
1	50	3.2	1.94	80.1	8.7	10.9	52.2	25.3	16.7	8.7	34.3874	4.8
1	35	2.39	1.33	75.6	18.1	5.8	38.4	38.8	20.7	18.4	47.4227	1.9
1	56	3.24	2.26	68.2	24.7	6.5	57.8	11.1	6.6	4.6	41.4414	1.7
1	54	7.55	4.25	53.9	37	7	36.5	14.9	11	3.6	24.1611	1.4
1	48	4.73	2.86	55.6	36.8	7.6	41.9	14.4	12	2.3	15.9722	2.6
1	48	3.46	1.81	82.9	7	9.6	57.5	24.1	19	4.9	20.332	1
1	48	3.1	2.75	83.3	9	7.4	50.7	29.7	23.8	5.8	19.5286	0.9
2	26	4.44	1.66	72.7	15.8	11.1	45.3	21.8	18.5	3.3	15.1376	0.8
2	26	2.9	1.74	73.7	18.2	7.9	40.2	29.1	22.3	6.8	23.3677	1.3
1	53	2.83	1.76	65.3	28.8	5.4	41.1	23.5	17.8	5.8	24.6809	2
2	26	2.8	1.89	75.7	15.3	7.9	44	26.3	14.5	11.8	44.8669	1.4
2	26	2.83	1.85	68.3	23.5	7.7	45.4	19.8	13.7	6.1	30.8081	0.4
1	47	3.33	2.02	79.6	13.6	6.4	43.3	30.7	9.6	20.9	68.0782	0.7
2	56	1.59	1.79	64.9	19	15.7	48.6	17.5	11.1	6.4	36.5714	0.6
2	28	3.41	1.96	75.9	16.3	7.3	45.5	26.5	15.1	11.5	43.3962	1.3
2	48	5.25	1.98	79	10.9	9.7	48.6	18.5	10.9	7.7	41.6216	1.8
2	47	2.22	1.68	79.4	15.1	5.3	41.7	33	21.3	11.7	35.4545	1.4
1	59	3.73	0.83	78.8	12.6	8.2	31.9	44.9	24.4	20.3	45.2116	1.8
1	57	1.85	1.51	71.3	13.1	14.9	44.5	19.5	15.4	3.9	20	1.1
2	31	2.43	1.61	73.4	19.7	6.5	43.4	26.3	21.4	4.9	18.6312	0.5
2	27	2.13	2.05	74.6	19.6	5.5	46.1	25.1	17.2	8	31.8725	1.2
1	48	3.52	1.05	76.9	16.6	6	41.3	29.9	21	9.1	30.4348	1.9
1	53	3.17	1.99	79.2	13.9	6.6	59.4	21.7	12.2	9.6	44.2396	4
1	47	6.02	1.98	66.1	25.5	8.2	47.2	22.8	15.9	6.9	30.2632	1
1	35	2.89	1.87	79.7	11.2	8.8	41.3	36.2	18	18.3	50.5525	2
2	35	3.49	2.49	71.7	13.9	13.9	38.1	29.7	21.9	8	26.936	2.4
1	49	3.72	1.87	76.6	14	7.7	42.2	30.1	13.4	16.8	55.814	3.9
1	40	5.95	2.78	65.5	22.5	11.6	43.7	18.5	15.8	2.7	14.5946	2.8
1	50	5.37	2.13	82.8	10.5	6.1	48	35.1	15.5	19.8	56.4103	2.9
1	50	5.5	1.54	62.2	27.3	10.4	35	27.8	15.2	12.5	44.964	2
1	54	3.43	2	62.3	17.7	17.1	40.9	19.9	15.7	4.1	20.603	3.6
2	26	3.23	2.32	56.3	32.2	11.5	31.4	20.5	18.7	1.7	8.29268	1.2
1	50	5.17	1.35	82.9	8.3	8.4	42.5	43.4	18.6	24.7	56.9124	1.3
1	56	5.62	2.14	57.2	29.7	12.7	35.9	19.4	10.7	8.6	44.3299	0.8
1	54	3.05	2.13	68.7	20	10.8	33	34.7	15.3	19	54.755	1.9
1	56	3.12	3.16	69.3	20.3	9.7	33.8	32.5	8.6	23.9	73.5385	3
1	51	2.24	2.41	84.9	5.7	9	31.8	46.9	15.7	31.2	66.5245	4.1
1	46	3.23	1.74	80.3	15.2	4.4	29.2	48.2	15.6	32.6	67.6349	3.5
1	56	4.29	1.39	72.5	17	10	50.4	20.9	16.6	4.2	20.0957	1.3
2	32	3.47	2.28	77.1	13.2	9.2	40.2	34	17.6	16.4	48.2353	1.5
1	35	2.38	1.38	58	30.3	11.4	32.2	22.8	13.8	8.9	39.0351	2.1
1	51	3.6	1.25	74.7	14.9	10	42	28.2	18.2	9.8	34.7518	9.1
2	26	8.03	2.53	80.5	8.9	10.1	50	25.5	18.1	7.2	28.2353	1.5
2	46	2.18	1.2	71.7	18	9.7	56.8	15.9	13.3	2.6	16.3522	1.4
1	51	4.2	2.13	71.9	18.6	12.7	27.2	41.6	15.9	25.7	61.7788	1.8
1	37	3.59	1.27	65.7	24.7	9.2	29.8	29.6	14.7	15	50.6757	3.9
2	55	1.65	1.35	70.6	20.7	8.3	48.6	16.5	11.4	5.1	30.9091	0.4
2	31	4.18	2.55	77.5	11.5	10.3	36.3	29.5	20	9.7	32.8814	3
2	26	4.83	2.59	80.8	10.5	8.2	40.4	26.4	18.2	8.3	31.4394	1.9
2	46	2.15	1.68	75	15.2	9.6	45.4	20.9	11	10	47.8469	2.1
2	44	4.54	1.97	65.8	18.9	15.1	47.8	15.8	12.4	3.6	22.7848	1.1
2	47	1.54	1.67	72.5	13.5	13.5	32.3	30.3	17.2	13.4	44.2244	1.8
1	34	2.51	2.53	70.9	17.5	11.4	27	39.2	18.2	21	53.5714	0.6
2	46	2.84	1.42	78.5	12.8	8.4	40.1	31.3	20.8	10.7	34.1853	2.4
2	46	3.08	1.73	62.8	27.5	9.4	36	23.6	18.4	5.2	22.0339	1.8
1	43	2.86	2.01	63.8	25.2	10.6	37.5	24.1	20.2	3.8	15.7676	1.9
2	45	2.3	1.64	75.3	16.6	8	40.5	28.8	21.5	7.3	25.3472	6
1	56	3.97	1.83	67.3	17.9	14.5	40.8	26.4	15.3	11.2	42.4242	1.8
2	26	3.73	2.09	81.9	8.8	8.7	36.1	39.9	22.7	16.9	42.3559	1.7
2	30	4.9	2.14	81.3	11.7	6.7	47.4	31.7	21.3	10.3	32.4921	0.9
2	30	3.31	1.93	62.1	27.2	10.3	38	19.3	15.5	3.8	19.6891	1.5
2	27	3.03	1.79	74.1	19.7	5.8	32.4	33.1	18.2	14.9	45.0151	1.4
2	26	2.89	2.49	64.8	26.2	8.7	27.9	33.3	20.9	12.2	36.6366	0.8
1	47	4.59	1.76	52.5	38.5	6.4	27.4	16.5	12.6	3.9	23.6364	2
1	43	4.43	2.35	74.5	11.9	13.2	27.2	36.4	19.8	16.6	45.6044	2.6
