# Supplementary material for: High proportion of circulating CD8 + CD28- senescent T cells is an independent predictor of distant metastasis in nasopharyngeal canrcinoma after radiotherapy
Source: J Transl Med. 2023 Jan 31;21:64. doi: 10.1186/s12967-023-03912-2 (PMC9887944; doi:10.1186/s12967-023-03912-2)
Supplement: Supplementary file 7 — Additional file 7. Raw data of cytokine detection. [file 12967_2023_3912_MOESM7_ESM.xlsx]

## Sheet: Sheet1
plasma-EBV	IL-5	IFN-a	IL-2	IL-6	IL-1β	IL-10	IFN-γ	IL-8	IL-17	IL-4	IL-12P70	TNF-a	CD28-/CD8
0	33.303	17.417	0.936	23.329	37.221	4.837	14.976	8.073	0.878	4.04	11.19	4.28	91.2121
0	0.701	3.131	1.04	0.373	2.867	0.967	5.782	2.918	0.766	0.449	1.089	241.098	69.4737
78.1	1.407	5.317	0.7	8.029	13.289	0.836	3.848	3.265	1.935	0.552	0.958	5.62	68.3168
166	3.18	1.182	1.225	5.983	13.657	0.944	7.063	5.3	1.159	0.886	2.332	8.844	74.9153
0	6.575	3.068	3.547	9.46	9.873	46.193	59.253	2.026	0.664	0.361	0.603	1.334	73.3096
386000	1.141	2.645	1.636	9.46	9.247	0.922	1.884	6.957	1.089	0.329	0.99	1.456	70.3704
509	2.098	1.809	0.7	3.054	7.485	0.922	4.913	2.445	1.675	0.725	1.344	4.928	71.7857
5200	1.407	0.492	0.487	2.484	30.766	1.621	0.516	0.51	1.308	0.2	1.123	3.301	78.4946
19200	3.494	1.375	1.04	56.203	17.189	1.239	7.375	14.568	1.112	0.87	2.013	22.19	74.8521
2720	1.553	2.762	0.594	3.47	6.936	0.468	1.774	1.148	0.572	0.488	0.897	2.607	66.2791
952	0.448	1.952	1.225	2.221	7.208	0.627	5.031	1.337	1.183	0.412	1.022	2.607	69.9301
18.2	2.098	1.763	0.538	4.386	10.847	0.426	4.147	2.918	0.369	0.934	0.958	6.357	62.069
100	2.743	3.326	0.956	3.688	4.704	0.816	4.684	7.421	1.555	0.725	1.818	9.146	61.9048
190	10.026	5.494	2.179	8.374	32.461	2.475	38.162	27.679	6.108	2.534	4.881	26.855	74.4361
19.1	3.335	1.258	1.636	1.388	5.166	0.513	1.425	2.596	0.918	0.541	0.958	0.802	55.9471
339	1.814	3.005	0.623	2.055	7.208	0.922	3.129	2.229	1.387	0.659	1.022	0.898	81.1284
30900	1.02	2.474	1.379	3.259	10.847	0.544	1.774	6.513	1.526	0.552	0.754	2.446	64.4928
1030	2.098	2.364	0.997	0.853	5.404	0.816	3.658	1.658	1.257	0.698	1.423	3.301	49.7512
425	0.448	2.153	1.062	3.688	20.663	0.878	6.47	2.596	1.183	0.509	1.818	2.446	69.914
0	1.141	1.005	1.062	5.84	3.838	0.412	0.736	4.472	1.387	0.509	0.754	1.85	48.0952
580	0.701	1.809	0.896	2.394	10.518	0.627	3.129	19.085	1.022	0.711	1.055	0.468	48.0952
5200	1.407	3.261	0.997	7.363	8.345	2.561	10.056	6.229	1.414	0.934	1.194	5.86	48.3721
0	0.448	3.528	0.282	0.019	0	0.022	5.782	1.103	2.004	0.659	1.267	1.106	63.6364
212	9.11	15.414	0.956	20.235	54.43	3.073	8.548	9.309	2.004	2.679	8.351	24.201	38.0208
0	1.982	2.703	2.333	2.221	8.942	0.68	3.129	6.659	1.706	0.622	1.055	2.138	13.1034
3530	0.61	1.416	3.942	0.656	12.926	0.857	1.02	589.754	5.87	0.552	0.897	7.411	50.1754
441	2.098	3.005	0.451	4.888	8.641	0.878	3.658	1.836	0.858	0.87	1.055	4.707	68.2152
23.7	2.885	2.205	0.512	1.818	13.657	0.878	3.299	1.337	1.308	0.509	1.194	3.874	68.2152
43.1	0.499	1.074	1.25	1.134	4.047	0.544	3.658	2.026	1.555	0.478	1.055	6.106	49.2481
1480	0.61	1.541	0.594	1.595	8.641	0.528	1.02	2.445	1.441	0.459	0.781	0.219	70.8
551	0.61	2.001	0.623	4.265	8.345	0.513	1.884	0.898	0.766	0.345	0.701	1.714	32.0175
405	0.448	1.375	0.623	0.853	5.896	0.513	2.735	1.716	0.572	0.488	0.958	1.582	49.6403
999	0.448	5.317	0.144	0.801	4.48	0.373	1.02	0.25	0.298	0.386	0.557	0.468	42.6295
2230	1.982	1.672	0.936	5.558	3.838	0.699	5.651	5.3	1.112	0.478	1.963	5.86	57.2944
1720	1.141	0.59	0.406	0.801	7.767	0.528	2.588	2.835	1.868	0.711	0.958	2.29	11.5385
65.5	1.982	1.074	1.062	2.394	8.345	0.857	2	2.835	1.232	0.403	1.506	2.607	35.206
130	0.499	1.541	0.821	3.363	7.485	0.61	8.2	0.823	0.697	0.253	0.838	3.301	24.5614
2760	1.553	2.001	0.428	0.526	12.214	0.736	5.272	1.018	0.979	0.725	1.055	2.944	47.9412
668	1.27	3.261	1.3	4.029	8.942	0.349	2.247	10.673	1.089	0.3	0.754	1.106	50.2941
14500	1.814	0.906	0.566	11.865	2.688	0.483	2.811	3.265	1.089	0.43	1.123	2.607	16.5138
626	3.03	1.005	0.538	1.595	12.567	0.483	6.911	0.898	1.498	0.478	0.781	1.85	55.0885
9130	1.706	1.182	0.594	1.818	17.189	0.922	5.396	5.686	3.531	1.091	1.865	9.766	53.7931
363	0.701	2.153	1.3	29.249	8.942	0.944	5.782	0.898	1.159	0.647	0.809	2.944	13.4752
